# Supplementary material for: Cardiomyopathy development protection after myocardial infarction in rats: Successful competition for major dihydropyridines’ common metabolite against captopril
Source: PLoS One. 2017 Jun 21;12(6):e0179633. doi: 10.1371/journal.pone.0179633 (PMC5479558; doi:10.1371/journal.pone.0179633)
Supplement: S1 Table — (XLSX) [file pone.0179633.s001.xlsx]

## Sheet: Biochemical parameters
				Intact GROUP
												CK	creatine kinase
		Amylase [U/l]	CK [U/l]	Creatinin [mg/dl]	Glucose [mg/dl]	GOT [U/l]	GTP [U/l]	Urea [mg/dl]				GOT	glutamic oxoloacetic transaminase
												GTP	glutamic pyruvic transferase
	rat 1	3495	83.5	<dl	129	<dl	22.4	43.7				<dl	below detection limit
	rat 2	3805	161	<dl	125	<dl	17.3	45.6
	rat 3	4370	101	<dl	142	<dl	23.6	57.4
	rat 4	3870	82.2	<dl	114	<dl	18.5	58.7
	rat 5	3630	45.6	<dl	173	<dl	26.6	49.8
	rat 6	4820	556	<dl	122	<dl	26.3	68.5
	rat 7	4350	732	<dl	138	<dl	21.4	49
	rat 8	5230	99.4	<dl	162	<dl	16.8	55.2
	rat 9	5340	86.6	<dl	152	<dl	19.3	53.3
				DMSO GROUP
		Amylase [U/l]	CK [U/l]	Creatinin [mg/dl]	Glucose [mg/dl]	GOT [U/l]	GTP [U/l]	Urea [mg/dl]
	rat 1	3275	46	<dl	133	<dl	20.1	46.3
	rat 2	2391	71	<dl	109	<dl	16.2	50
	rat 3	2330	35.3	<dl	120	<dl	19.2	42.3
	rat 4	2900	41.2	<dl	130	<dl	18	41.6
	rat 5	3691	37.1	<dl	160	<dl	23.2	51
				Captopril GROUP
		Amylase [U/l]	CK [U/l]	Creatinin [mg/dl]	Glucose [mg/dl]	GOT [U/l]	GTP [U/l]	Urea [mg/dl]
	rat 1	2405	21.2	0.583	73.8	44	25.6	92.1
	rat 2	3590	16.1	<0,5	112	43.2	31.7	57.9
	rat 3	4570	20.5	<0,5	130	39.2	30.9	63.9
	rat 4	3840	720	0.507	160	58	30.7	69.6
	rat 5	3790	458	<0,5	23	59.6	29.1	52.4
	rat 6	3335	16.5	<0,5	55	39.2	28.6	65
	rat 7	3845	26.6	<0,5	79.3	38.8	32.9	54.4
	rat 8	4060	15.9	0.515	130	42.5	30.6	61.9
	rat 9	3565	13.2	<0,5	136	35.3	18.3	51.1
	rat 10	2940	10	<0,5	180	36.7	12.2	50.7
	rat 11	4590	16.4	<0,5	87	26	26.2	80.4
	rat 12	3825	500	0.529	229	67.7	22.7	72.1
				M-2 GROUP
		Amylase [U/l]	CK [U/l]	Creatinin [mg/dl]	Glucose [mg/dl]	GOT [U/l]	GTP [U/l]	Urea [mg/dl]
	rat 1	1950	19.8	0.557	118	24.3	5.41	67.3
	rat 2	1920	37.2	<0,5	108	35.1	5.93	49.8
	rat 3	2825	29.3	<0,5	134	31.4	18	47.5
	rat 4	2530	142	<0,5	122	66.6	9.74	48
	rat 5	2410	35.5	<0,5	92.3	34.3	12.5	43.7
	rat 6	2645	175	<0,5	140	38.9	6.71	47.5
	rat 7	2950	43.9	<0,5	97	36.9	18.4	49.4
	rat 8	2135	19.9	<0,5	128	27.6	8.84	48.6
	rat 9	2855	31	<0,5	108	35.2	13.8	48.8
