# Supplementary material for: Cardiomyopathy development protection after myocardial infarction in rats: Successful competition for major dihydropyridines’ common metabolite against captopril
Source: PLoS One. 2017 Jun 21;12(6):e0179633. doi: 10.1371/journal.pone.0179633 (PMC5479558; doi:10.1371/journal.pone.0179633)
Supplement: S2 Table — (XLSX) [file pone.0179633.s002.xlsx]

## Sheet: Control Group
								CONTROL GROUP
	HEART RATE [beats/min]
		min 1	min 2	min 3	min 4	min 5	min 6	min 7	min 8	min 9	min 10	min 11	min 12	min 13	min 14	min 15	min 16	min 17	min 18	min 19	min 20	min 21	min 22	min 23	min 24	min 25	min 26	min 27	min 28	min 29	min 30	min 31	min 32	min 33	min 34	min 35	min 36	min 37	min 38	min 39	min 40	min 41	min 42	min 43	min 44	min 45	min 46	min 47	min 48
	rat 1	331.5	324	322.75	319	312.75	311.5	311.75	301.75	299	293	288	286.25	286.25	280	274.25	276.5	277.25	281	280.25	280	274.75	280	284.25	284.75	280.25	275.5	275.5	273.25	273.25	267.25	268.25	266	264.5	263	266.25	262.25	265	263.25	264	264.5	270	268.5	264.667	264.5	265	266.75	269.75	267.25
	rat 2	319.25	312.75	303.75	303.75	288.75	286.25	294.75	291	280.25	276.25	280.25	267.5	263	264.75	258	245.25	247.75	242.5	233.5	225.75	242.25	233.5	243.25	232.25	239.75	241.25	243	232	244.25	254.5	247.75	244.25	240.25	244.75	252.75	241.5	246.5	239	245	239.75	246.5	247.5	253.667	251.75	250.75	251.5	256.5	254.25
	rat 3	298.25	289.5	295	287.5	285.25	276.25	286	277.5	290.75	276	275	274.5	285.5	279.25	274.75	271	277	282.5	278.5	274.5	276.25	278	276	277	276.75	273.75	275.25	271.75	262.5	258.75	256.25	249	253.5	254.5	268.75	261.25	257.5	243	239.25	244.5	245.25	250.5	236.667	248	238.5	251.25	247.25	249.75
	rat 4	255.5	257.75	257.75	251.25	215.75	220.75	232	219.75	239.5	237.75	226.75	249.25	240.5	234.75	233.5	227.75	230.5	222	216.75	218	208.75	207.25	208.25	211.5	215.75	207.25	211.75	216.25	230.75	223	219.75	222.25	235.25	236.25	228.75	221.75	214.75	207.25	212	220.5	237.75	236.5	213.333	216	212.5	214.75	218	211.5
	rat 5	353.25	347	345	340.75	335.5	339	331.75	332.75	314.5	316.25	311.25	307.25	302.5	309	302	302	300.75	293	301.75	290.75	301.25	292.25	292.5	292.5	290.5	290.5	290	297.75	289.75	288.5	292.5	288	293	289	290.5	288.5	284.75	285	274	278	278.75	284.75	293.667	285.75	285.25	287.75	290.25	286.75
	rat 6	255.25	247.25	250.25	256.25	249	245.25	247.25	247	248.25	245.75	243	241.5	244.5	245.25	249.75	242.25	244.75	239.5	234	239.75	239	236.75	230.75	236.5	238	241.25	249.5	238.75	240	237	240	232.25	240.5	235	230.5	234	231.5	231.75	237.75	232.25	226.5	230	235.333	232.75	233.5	230.75	227	231.5
	rat 7	166	163	168.5	166.25	169	170.75	160.25	164.5	164.75	160.5	164	164.5	164.75	159.75	169.5	166.25	159.75	156.75	161.5	157.75	150	149.25	154.25	155.25	151.25	142.5	144	157.25	152	147.5	154.25	157.25	154	157	158.5	149.75	158.25	158.75	157.75	160	159.25	154	158	162.5	177	166.25	168.5	175.5
	rat 8	156.25	172	165.75	159.5	141	159.5	146	133.75	147.25	138.5	112.5	148.25	120.25	134	131	134.25	142.75	134	151	140	132.25	129.5	138	125.75	131.25	129.75	126.75	127	125	145.75	146.75	154	161.75	170	160	200.25	195.75	202.75	203.5	200	202	204.5	200.333	197.75	199.25	191.75	187.75	162.25
	PRELOAD PRESSURE [mmHg]
		min 1	min 2	min 3	min 4	min 5	min 6	min 7	min 8	min 9	min 10	min 11	min 12	min 13	min 14	min 15	min 16	min 17	min 18	min 19	min 20	min 21	min 22	min 23	min 24	min 25	min 26	min 27	min 28	min 29	min 30	min 31	min 32	min 33	min 34	min 35	min 36	min 37	min 38	min 39	min 40	min 41	min 42	min 43	min 44	min 45	min 46	min 47	min 48
	rat 1	12.2	12.275	12.25	12.225	12.2	12.175	12.15	12.1	12	12.1	12.05	11.975	12.025	12	12.1	12.025	11.975	11.95	11.925	11.875	11.8	11.85	11.85	11.95	11.9	11.95	11.95	11.925	11.85	11.875	11.85	11.85	11.8	11.95	11.85	11.85	11.825	11.8	11.75	11.825	11.85	11.9	11.9	11.85	11.85	11.925	11.925	11.975
	rat 2	11.9	11.65	11.575	11.7	12.425	12.375	12.375	12.425	12.275	12.325	12.25	12.3	12.275	12.35	12.425	12.375	12.3	12.35	12.4	12.275	12.375	12.25	12.25	12.275	12.25	12.25	12.325	12.3	12.4	12.65	12.475	12.475	12.5	12.425	12.4	12.4	12.525	12.575	12.55	12.525	12.5	12.55	12.5667	12.575	12.6	12.625	12.65	12.65
	rat 3	12.1	12.05	12	12	11.95	11.85	11.85	11.75	11.8	11.7	11.675	11.75	11.725	12	11.9	11.875	11.9	11.9	11.85	11.8	11.775	11.825	11.8	11.9	11.9	11.925	11.975	11.875	11.95	11.975	11.9	11.825	11.975	12	12.15	12.075	12.05	12.1	11.925	12.05	12.075	12.05	12.0667	12.05	12.15	12.1	12.25	12.225
	rat 4	12.525	12.825	13.075	14.725	16.35	16.85	16.375	16.85	16.275	16.5	15.375	15.075	14.975	14.575	15.175	15.625	16.525	16.375	15.725	15.35	15.55	16.15	16.1	15.35	14.575	14.3	14.6	14.775	14.475	14.775	15.5	16.075	17.15	17.825	18.25	17.525	17.025	16.15	16.45	16.4	15.05	14.5	14.9	14.775	14.65	14.575	14.55	14.625
	rat 5	12.175	12.05	12	12	12.2	12.3	12.35	12.4	12.35	12.275	12.375	12.375	12.525	12.525	12.675	12.6	12.725	12.7	12.8	12.8	12.9	12.75	12.725	12.625	12.625	12.525	12.525	12.5	12.375	12.6	12.55	12.4	12.475	12.4	12.4	12.325	12.375	12.65	12.575	12.6	12.625	12.7	12.8333	12.875	13	13.125	13.1	13.25
	rat 6	12.025	12.225	12.125	12.05	12.1	12.05	12.1	12.15	12.175	12.25	12.25	12.275	12.4	12.4	12.475	12.45	12.4	12.425	12.45	12.375	12.3	12.325	12.3	12.275	12.275	12.3	12.3	12.525	12.5	12.475	12.5	12.65	12.7	12.85	12.7	12.75	12.85	12.775	12.875	12.875	12.95	12.9	12.8333	12.875	12.85	12.875	12.975	13.075
	rat 7	11.975	12.05	12.05	11.8	11.7	11.725	11.825	12.175	12.325	12.425	12.375	13.15	13.4	12.975	12.6	12.55	12.725	12.625	12.375	12.5	12.275	12.2	12.375	12.45	12.675	12.65	12.8	12.325	12.35	12.5	12.65	12.825	12.9	12.75	12.55	13.05	13.05	12.65	12.525	12.55	12.675	12.625	12.3667	11.85	12	11.85	11.675	11.575
	rat 8	12.125	11.85	11.8	11.9	11.95	12.225	12.225	12.125	12.2	12.15	12.425	12.375	12.8	12.575	12.575	12.675	12.55	12.55	12.5	12.5	12.575	12.55	12.675	12.625	12.75	12.775	12.75	12.725	12.8	12.425	12.525	12.425	12.625	12.3	12.325	12.175	12.075	12.125	12.225	12.1	12.3	12.45	12.3667	12.325	12.4	12.325	12.6	12.75
	AORTIC SYSTOLIC PRESSURE [mmHg]
		min 1	min 2	min 3	min 4	min 5	min 6	min 7	min 8	min 9	min 10	min 11	min 12	min 13	min 14	min 15	min 16	min 17	min 18	min 19	min 20	min 21	min 22	min 23	min 24	min 25	min 26	min 27	min 28	min 29	min 30	min 31	min 32	min 33	min 34	min 35	min 36	min 37	min 38	min 39	min 40	min 41	min 42	min 43	min 44	min 45	min 46	min 47	min 48
	rat 1	86.675	86.3	86.55	86.175	86.55	86.8	86.55	86.925	88.575	87.425	87.425	87.3	87.55	87.425	87.55	87.3	87.175	87.175	87.175	87.175	87.55	86.925	86.8	86.425	86.8	86.425	86.925	86.675	86.8	86.425	86.8	86.55	86.8	86.675	86.675	86.55	85.675	85.425	85.55	85.3	85.425	85.175	84.8	85.05	84.925	84.8	84.3	84.425
	rat 2	95.9	96.775	96.775	97.275	97.9	98.525	99.025	98.525	98.9	98.525	98.65	98.4	98.275	98.9	98.9	99.275	100.175	99.675	99.525	103.35	101.675	99.275	99.025	100.425	99.15	98.775	99.925	99.3	97.9	97.65	97.4	97.4	97.4	98.925	97.025	96.9	96.775	96.9	96.275	97.175	95.775	95.4	95.4	95.4	94.9	94.65	94.525	94.15
	rat 3	80.8	80.925	80.925	81.175	81.3	81.3	81.425	81.925	81.55	81.925	81.925	81.675	81.925	81.05	81.3	82.175	81.8	81.925	82.3	82.8	81.675	81.8	81.425	81.3	81.55	81.3	81.425	81.175	80.675	79.725	81.05	80.25	79.975	79.45	79.45	78.7	78.325	78.45	78.825	77.95	77.325	77.2	77.2	77.075	77.325	78.2	77.2	76.825
	rat 4	99.975	98.4	98.025	96.05	95.775	95.05	94.65	94.525	94.9	95.4	95.4	95.15	94.65	96.025	95.15	94.525	93.375	94.4	94.775	95.65	96.525	94.775	94.9	96.025	97.025	97.9	97.275	97.425	95.275	95.025	95.025	93.25	89.175	86.8	88.55	89.2	89.175	93.15	92.875	90.475	92.9	93.275	94.7333	94.775	96.15	94.525	94.525	94.65
	rat 5	85.3	85.55	85.425	85.55	86.05	86.55	86.425	85.8	86.55	86.55	85.425	85.55	85.425	85.3	85.05	85.05	85.925	84.925	84.05	85.675	83.3	83.425	83.55	83.8	85.325	83.425	83.55	84.8	83.3	83.425	83.3	83.3	83.05	83.3	83.3	83.3	83.05	83.05	82.425	81.3	81.175	80.675	79.5333	79.85	79.875	79.6	79.075	79.475
	rat 6	94.025	95.275	94.15	95.525	93.9	94.025	94.15	94.025	93.9	93.775	93.775	94.025	94.025	93.525	93.9	93.275	92.4	93.65	92.25	91.15	90.65	90.75	89.975	89.7	89.3	89.425	89.05	89.575	89.175	88.8	88.925	89.825	89.075	88.55	87.55	87.55	87.3	87.3	87.05	87.825	86.8	86.8	85.4667	85.55	85.925	85.175	85.3	85.05
	rat 7	94.9	95.025	95.025	95.275	95.025	94.9	94.775	94.9	94.65	94.65	94.4	93.65	91.9	93.525	94.15	94.025	93.65	94.65	94.525	94.4	94.65	94.65	94.525	94.775	94.65	94.65	94.15	94.65	95.15	94.775	93.9	93.775	94.025	94.025	94.025	93.775	93.775	93.9	92.775	93.775	93.525	93.9	93.2333	93.15	93.025	92.9	92.4	89.575
	rat 8	94.65	94.775	95.025	95.4	96.65	97.275	97.775	99.025	98.9	99.275	99.4	99.4	99.4	101	100.325	100.6	100.2	99.95	99.525	99.4	99.4	99.4	99.4	99.4	99.675	99.4	99.275	99.275	99.025	99.4	99.925	99.275	99.15	93.75	94.65	89.575	90.7	88.8	88.3	87.8	86.3	86.175	86.3	86.05	85.55	88.075	91.975	92.875
	AORTIC DIASTOLIC PRESSURE [mmHg]
		min 1	min 2	min 3	min 4	min 5	min 6	min 7	min 8	min 9	min 10	min 11	min 12	min 13	min 14	min 15	min 16	min 17	min 18	min 19	min 20	min 21	min 22	min 23	min 24	min 25	min 26	min 27	min 28	min 29	min 30	min 31	min 32	min 33	min 34	min 35	min 36	min 37	min 38	min 39	min 40	min 41	min 42	min 43	min 44	min 45	min 46	min 47	min 48
	rat 1	51.625	51.625	51.75	51.75	51.5	51.5	51.5	51.5	50.85	51.5	51.5	51.5	51.5	51.5	51.5	51.5	51.5	51.5	49.9	49.9	49.775	49.775	49.65	49.4	49.4	49.275	49.275	49.15	48.9	48.775	48.9	48.775	48.4	48.4	48.4	48.4	48.4	48.15	48.025	47.9	47.9	47.9	47.5667	47.4	47.4	47.4	47.4	47.4
	rat 2	51.75	52	51.875	51.75	51.5	51.5	51.5	51.5	51.5	51.5	51.5	51.5	51.5	51.1	51.5	51.1	50.325	50.325	49.65	48.025	49.4	49.4	49.4	49.15	48.9	49.275	48.525	48.275	48.4	48.4	48.4	48.275	48.15	47.775	47.9	47.9	47.9	47.525	47.525	46.525	47.4	47.4	47.4	47.4	47.4	47.4	47.4	47.025
	rat 3	49.15	49.15	49.4	49.275	49.15	48.775	49.025	48.775	48.65	48.4	48.4	48.4	48.4	48.4	48.025	47.65	48.025	47.65	47.4	47.4	47.4	47.4	47.4	47.4	47.4	47.4	47.4	47.025	47.4	47.4	47.15	46.65	46.525	46.15	45.775	45.9	45.775	45.65	45.4	45.525	45.4	45.4	45.4	45.4	45.275	45.025	44.9	44.65
	rat 4	52.225	52.875	52.75	52.5	52.875	52.35	52.5	52.5	52.375	52.25	51.625	51.625	51.5	51.5	51.5	51.5	51.5	51.5	51.5	51.1	51.25	51.5	51.5	51.5	50.45	49.65	49.775	49.025	49.4	49.4	49.4	49.4	49.275	48.9	47.9	49.025	48.775	48.9	48.65	48.4	48.4	47.9	47.9	47.65	47.025	47.775	47.525	47.4
	rat 5	55.5	55.25	54.875	54.375	54.375	53.625	53.75	53.5	53.25	53.125	53.125	52.75	52.5	52.5	52.5	52.375	52	52	51.75	51.625	51.5	51.5	51.5	51.5	51.5	51.5	51.25	50.85	50.45	50.05	49.775	49.65	49.4	49.4	49.4	48.9	48.65	48.525	47.9	47.4	47.4	47.4	46.9	46.4	46.4	46.025	45.65	45.65
	rat 6	53.125	52.25	52.5	52.25	52.5	52.125	52.125	52	51.625	51.625	51.5	51.5	51.5	51.5	50.475	51.5	51.25	49.55	49.9	49.9	49.775	49.525	49.4	49.4	49.15	48.9	48.65	48.4	48.4	48.025	47.9	47.4	46.9	47.525	47.4	47.4	47.4	47.4	47.4	46.9	47.4	47.4	47.4	47.15	46.275	45.9	46.4	45.4
	rat 7	51.5	51.5	51.5	51.625	51.5	51.75	51.625	51.625	51.75	51.5	51.75	51.625	51.75	51.5	51.5	51.5	51.5	51.5	51.5	51.5	51.5	51.5	51.5	51.5	51.5	51.5	51.5	51.375	51.5	50.725	51.5	51.5	51.25	51.1	51.1	51.5	50.2	49.4	49.525	49.4	49.4	49.275	49.2333	49.025	48.9	48.775	48.65	48.275
	rat 8	52.125	52.375	51.75	52	51.75	51.5	51.5	51.5	51.5	51.5	51.5	51.5	51.5	51.5	51.5	51.5	50.45	51.5	50.975	50.3	50.175	49.4	49.525	49.4	49.4	49.025	48.9	48.775	48.275	47.65	47.4	47.4	47.4	47.65	46.775	48.9	47.65	48.4	48.4	48.275	47.525	47.525	47.4	47.4	47.4	46.525	45.9	45.4
	AORTIC MAXIMUM RISE OF THE FIRST PRESSURE DERIVATIVE [mmHg/s]
		min 1	min 2	min 3	min 4	min 5	min 6	min 7	min 8	min 9	min 10	min 11	min 12	min 13	min 14	min 15	min 16	min 17	min 18	min 19	min 20	min 21	min 22	min 23	min 24	min 25	min 26	min 27	min 28	min 29	min 30	min 31	min 32	min 33	min 34	min 35	min 36	min 37	min 38	min 39	min 40	min 41	min 42	min 43	min 44	min 45	min 46	min 47	min 48
	rat 1	1732.5	1764	1798.5	1791.75	1794	1788	1739.5	1825.5	1924.75	1860	1892	1860.5	1869	1930.25	1875.75	1935.5	1972.5	1954.5	1946	1946.5	1952.5	1927	1935.75	1903.75	1920.75	1932.5	1979.75	1990.25	1983.25	1973.75	1977.5	1989.25	2004.25	1994.25	1985	1994.5	1988	1966	1971.25	2009.25	1996.5	1971.5	1976.33	1981.75	1948.25	1935.75	1918.75	1966
	rat 2	2279.5	2282	2398.25	2419.5	2440.75	2451.25	2540.5	2493.25	2521.75	2504	2518.5	2523.75	2505.75	2547	2524.5	2575.5	2578.5	2607	2611.5	2622.75	2692.25	2632	2572.25	2632	2644.75	2638.5	2592.75	2626	2549	2535.5	2606.75	2569	2569	2559.25	2530.75	2550	2531	2531	2524.75	2581.5	2524.75	2461.75	2515	2497.5	2466.75	2449	2392	2392
	rat 3	1705.5	1767	1672.5	1772.25	1723	1714.5	1765	1821.75	1742.75	1803.75	1815.25	1815.25	1848	1803.75	1837.5	1861.75	1867	1880.5	1887	1918.75	1868	1898.5	1856.5	1840.75	1781.75	1888.25	1749.25	1857	1805	1789.25	1871.25	1836.75	1815.25	1836.5	1825.5	1880.75	1861.75	1847.75	1861.75	1824	1786	1849	1792.33	1818.5	1786	1751.25	1748.25	1710.5
	rat 4	2043	1997.75	1963	1874.25	1715	1683.5	1683.5	1613.5	1713.5	1753.5	1776	1820.75	1844.75	1887	1871.5	1814.5	1680.5	1746.75	1805	1822.5	1873	1767	1854	1843	1920	1967.75	1949	1956.5	1906	1891.75	1808.25	1737.25	1685.25	1527.5	1690.75	1621.75	1627	1767	1817.75	1699.25	1808	1842.75	1830	1863.25	1893.25	1917	1838	1817.5
	rat 5	1438	1447.25	1452	1451.75	1506.75	1477.5	1438.25	1438.25	1441	1448.75	1451	1441	1428.75	1430	1419.75	1435.75	1395.75	1419.75	1393.25	1472.75	1370.75	1398.5	1414.5	1446.5	1420.75	1446.25	1414.25	1457	1462	1446.5	1467.75	1498	1425	1457	1499.25	1481.25	1467.5	1482.25	1511.75	1478.25	1482.25	1462.25	1451.67	1476.75	1451.75	1435.75	1451.75	1440
	rat 6	1899.75	1931.25	1931.5	1956.5	1925	1937.5	1919.75	1943.75	1931.25	1956.5	1950.25	1969	1930.25	1931.25	1947.25	1906.25	1924.75	1924.75	1937.75	1931.25	1929.75	1925	1950.25	1926.5	1943.75	1887	1903	1931.25	1931.25	1934.75	1918.75	1887	1874.75	1895	1912.25	1912.25	1918.75	1915.5	1890.25	1893.25	1864.75	1876	1851	1855.5	1843	1822.5	1861.75	1849.25
	rat 7	1677.75	1740.75	1675	1669.75	1635.75	1622.25	1659.25	1609.5	1588.5	1609.5	1570.25	1554.25	1515	1564.75	1577.75	1575.25	1554.25	1578	1567.5	1585.75	1672.5	1578	1536	1609.5	1578	1659.25	1599	1612	1656.75	1619.75	1583.25	1599	1672.5	1578	1654	1599	1675	1622.5	1693.5	1675.25	1693.5	1685.75	1655	1706.5	1669.75	1651.5	1643.25	1688.25
	rat 8	1698.75	1675	1748.75	1743.5	1830.25	1882.75	1903.75	1898.75	1846	1867	1814.25	1851	1840.5	1872.5	1856.75	1819.5	1851.25	1798.5	1893.5	1904	1951.5	1814.25	1903.75	1840.5	1882.5	1861.75	1940.5	1935.5	1924.75	1893.5	1883	1935.5	1890.5	1851.25	1890.75	1901.25	1791	1872.75	1751.25	1783	1712	1767	1672.33	1688.25	1680.5	1632.75	1727.75	1756.5
	AORTIC MAXIMUM FALL OF THE FIRST PRESSURE DERIVATIVE [mmHg/s]
		min 1	min 2	min 3	min 4	min 5	min 6	min 7	min 8	min 9	min 10	min 11	min 12	min 13	min 14	min 15	min 16	min 17	min 18	min 19	min 20	min 21	min 22	min 23	min 24	min 25	min 26	min 27	min 28	min 29	min 30	min 31	min 32	min 33	min 34	min 35	min 36	min 37	min 38	min 39	min 40	min 41	min 42	min 43	min 44	min 45	min 46	min 47	min 48
	rat 1	1149.5	1168.25	1187.75	1176.5	1190.75	1223	1199	1205.75	1268.5	1262	1257.5	1277.75	1262	1235.75	1267.25	1272.5	1220	1220	1193.75	1193.75	1235.75	1242	1193.75	1214.75	1214.75	1225.25	1227.25	1205.25	1262	1206.25	1221	1223.25	1243	1301	1291.5	1306.25	1316.5	1251.5	1288.25	1291.5	1286.25	1309.25	1234	1322	1306.25	1298.75	1288.25	1241
	rat 2	1292.5	1395.75	1374.75	1401.75	1340.75	1398.75	1356.5	1402	1335.5	1358.75	1351.25	1341	1296.75	1367	1266.25	1244.25	1247.25	1188.5	1249.5	1266.5	1335.75	1281.25	1326	1251.5	1356.75	1328.5	1312.75	1388.25	1439	1409.5	1325.25	1319.25	1320	1315.75	1345	1328.5	1293.5	1337.75	1319	1292.25	1306.5	1290.5	1363.33	1333.5	1326.5	1262	1333.5	1346
	rat 3	883	877.75	896.5	915.25	888.25	908.75	867.25	904	901	872.5	888.25	927.25	853.75	880	862	904.25	904	911.5	873.75	920	894.75	887.5	877	865.5	954	979	1008.75	870.75	884.25	846.25	877	851.75	849.75	866.25	870.75	825.5	825.5	851.75	845.75	839.25	828.5	832.75	772.333	824.5	806.5	809.75	839.25	801.25
	rat 4	1204.25	1127.5	1120	1066.5	1010	1005.25	1011.25	1025.5	1022.5	1019.25	1090	1022.25	971.5	1092.75	1040.25	1066.75	1016.25	1041.25	1044.25	1008	1032	1045.75	1034.75	1106	1090.25	1148.5	1061.75	1110.75	1104.25	1050.75	1046.5	1008	995.5	985.5	1002.75	935.5	981	970.25	1021.25	1025.25	1026.75	1041.5	1037	1071.25	1038.25	1071	1052.25	1041.25
	rat 5	908	910	900.5	919	919.25	916.75	904	891	914	951	912.25	916	921.25	888.25	904	918.25	882.25	888.25	910.25	901.75	911.5	915.25	872.5	899.5	868	904	909.5	914.5	926	904.25	919.75	914.5	903.25	889.75	904	873.75	871.25	880	890.25	882.5	847.25	804.75	869	828.25	820	859.5	847.75	886.75
	rat 6	1007.5	982.25	1024.5	985.5	1016	997	1003.25	1002.5	955.75	990.75	1009.75	968.25	964.25	990.75	1009.75	940.25	978.25	939	952.75	953	933.75	933.75	934	980.25	933.75	934	942.5	924.25	927.75	959	927.5	902.25	930	940.25	940.25	946.5	936.75	915	951.25	889.75	908.75	915	942.333	952.75	942	914.75	934	938.75
	rat 7	956.75	1017.75	986	938.5	991.5	967.5	962.25	925.25	1010	991.5	993.75	975.75	917.25	922.5	964.75	962.25	957.25	959.75	978.5	980.75	988.75	1009.75	988.75	1020.5	959.75	1002	959.75	973	983.5	936	964.75	983.5	949	1010	973	978.25	970.5	962.25	957.25	970	949	973	968	978.25	930.25	906.75	994	944
	rat 8	999.5	954	943.75	949	999.25	967.75	1020.25	1041.5	1073	1088.75	1070.25	1073	983.5	1041.5	1052	1073	1056.25	1083.25	1062.5	1020.5	1004.75	999.25	1020.5	1015	1031	994	1046.5	1031	1052	979	1076	1023.75	978.25	981.25	991.25	976.25	987.5	973.25	978.25	982.5	853.25	914.75	925.333	922.5	911.75	931.25	962.25	948
	AORTIC FLOW [ml/min]
		min 1	min 2	min 3	min 4	min 5	min 6	min 7	min 8	min 9	min 10	min 11	min 12	min 13	min 14	min 15	min 16	min 17	min 18	min 19	min 20	min 21	min 22	min 23	min 24	min 25	min 26	min 27	min 28	min 29	min 30	min 31	min 32	min 33	min 34	min 35	min 36	min 37	min 38	min 39	min 40	min 41	min 42	min 43	min 44	min 45	min 46	min 47	min 48
	rat 1	26.95	26.625	26.95	27.25	27.525	27.85	27.975	28.25	28.3	28.525	28.625	29.1	29.4	29.25	29.3	29.175	29.025	29.125	29.25	29.25	29.475	29.525	29.5	29.475	29.575	29.7	29.85	29.8	29.95	29.775	30	30	30	30.175	30.2	30.1	30.125	29.925	29.95	29.975	30.25	30.075	29.8667	30.05	30.175	29.875	30.025	29.775
	rat 2	35.875	36.725	36.85	37.775	39.525	39.675	39.85	39.7	40	39.75	39.775	39.625	39.95	39.925	40.325	40.5	40.7	40.875	40.8	40.625	40.6	41.05	40.95	41.075	40.95	41.1	41	41.1	41.1	41.025	41.125	41	40.8	40.9	41.3	41.075	41.275	41.2	41.025	40.6	41.15	40.925	41.1667	41.075	40.7	40.575	40.7	40.325
	rat 3	25.375	25.25	25.675	25.75	25.925	26.25	26.175	26.65	26.575	26.825	26.95	27.15	27.525	26.6	26.575	26.725	27.45	27.4	27.575	27.65	27.625	27.625	27.725	27.725	27.775	27.725	27.875	27.375	27.425	26.825	27.125	26.8	27.125	26.75	25.875	26.175	26.5	26.4	26.65	26.425	26.55	26.35	26.4333	26.475	26.375	26.475	26.7	26.425
	rat 4	53.425	53	52.45	48.925	43.875	42.025	44.8	42.9	45.425	44.8	47.625	48.45	48.5	49.9	48.425	47.325	45.125	45.475	47.275	48.25	47.45	46.025	45.95	48.175	50.1	50.825	50.5	49.85	51.05	49.725	48.475	47.075	44.225	41.875	40.175	42.025	42.775	45.4	44.625	44.525	48.5	49.725	48.5667	48.825	48.975	49.25	49.925	49.375
	rat 5	35.35	35.875	36.25	36.475	37.275	37.2	37.35	37.05	37.15	37.6	37.2	37.675	37.525	37.65	37.075	37.225	36.825	37.275	36.675	36.95	36.35	36.45	36.75	36.775	36.675	37	36.925	36.575	37.025	37.5	37.2	37.625	37.125	37.7	37.8	37.85	37.75	37.875	38.2	38.425	38.425	38.25	37.6667	37.825	37.8	37.725	37.975	37.85
	rat 6	39.175	39.375	40.075	40.175	40.3	40.35	40.525	40.5	40.375	40.375	40.4	40.525	40.425	40.325	39.925	40.4	40.325	40.225	40	39.975	39.75	40	39.775	39.45	39.425	39.5	39	39.45	39.575	39.35	39.45	39.15	38.775	39.15	39.625	39.35	39.35	39.675	39.4	39.375	39	39.2	39.1	39.075	38.825	38.825	38.825	38.7
	rat 7	29.55	29.7	29.9	30.275	30.525	30.675	30.375	30.3	30.05	30.025	30.25	28.8	27.975	28.8	29.3	29.425	29.1	29.525	29.9	29.8	29.825	29.9	30	30.275	29.625	29.85	29.45	30.125	29.9	29.7	29.85	29.7	29.6	29.3	29.725	28.975	29.25	29.475	29.325	29.375	29.75	29.575	29.7667	29.925	30.45	30.55	30.575	29.95
	rat 8	27.2	27.9	28.2	28.175	28	27.7	28	28.025	28	28.25	27.45	27.725	27.75	28.35	28.6	28.625	28.6	28.925	28.75	28.95	28.75	28.6	29	28.725	29.1	28.825	28.975	29.275	28.5	29.45	29.45	29.225	29.875	30.175	30.025	30.6	30.45	31.1	31.275	30.625	31	30.75	30.4	30.675	30.475	30.45	30.25	28.9
	CORONARY FLOW [ml/min]
		min 1	min 2	min 3	min 4	min 5	min 6	min 7	min 8	min 9	min 10	min 11	min 12	min 13	min 14	min 15	min 16	min 17	min 18	min 19	min 20	min 21	min 22	min 23	min 24	min 25	min 26	min 27	min 28	min 29	min 30	min 31	min 32	min 33	min 34	min 35	min 36	min 37	min 38	min 39	min 40	min 41	min 42	min 43	min 44	min 45	min 46	min 47	min 48
	rat 1	10.05	9.825	9.875	9.175	8.925	8.45	8.6	8.65	8.175	8.125	8.075	7.2	6.95	6.95	6.55	6.4	6.325	6.85	6.6	6.75	6.35	6.8	6.775	6.75	6.875	6.275	7	6.3	6.25	6.2	6.35	6.15	6.075	6.1	6.075	6.1	6.2	6.15	5.85	6.025	5.825	6.05	6.16667	5.725	5.675	6.1	5.875	5.75
	rat 2	12.6	12.825	12.85	12.35	12.025	12.675	12.6	12.525	11.95	12.15	12.375	11.975	11.875	11.975	11.475	11.7	11.2	11.05	11.175	10.925	11.45	10.85	10.9	10.65	10.8	11.175	10.675	10.725	10.875	11.4	11	10.475	10.725	11.15	10.375	10.5	10.55	11.225	10.625	10.475	10.9	10.575	10.2	10.15	10.5	10.75	9.975	9.975
	rat 3	10.35	10.275	9.825	10.3	9.675	9.55	9.375	9.125	9.175	8.775	9	8.75	8.75	9.025	8.325	7.975	6.975	7.2	6.9	7	6.975	6.5	7.05	6.75	6.35	6.275	6.1	6.225	6.9	6.35	6.575	6.4	6.675	6.425	7.15	7.025	7.1	6.7	6.55	6.6	6.425	6.375	5.9	6.125	6.275	6.15	6.35	5.6
	rat 4	10.45	9.775	9.4	8.625	8.6	7.65	5.925	7.35	6.75	7.025	7.975	8.95	8.575	8.55	7.9	7.425	5.875	7.15	6.725	7.5	2.675	6.2	7.35	6.85	7.125	8.45	7.025	8.225	7.15	7.875	7.175	6.975	6	6.475	5.15	5.4	6.4	7.425	7.175	6.425	7.225	8.125	6.4	7.05	8.25	8.375	7.475	7.825
	rat 5	12.325	11.1	10.9	10.325	10.125	10.625	10.175	10.4	9.75	10.2	10.15	9.35	8.9	9.4	9.125	9.175	8.775	8.45	8.825	8.15	8.725	8.225	8.325	8.7	8.575	8.9	8.375	8.575	8.275	8.05	8.375	8.175	8.5	8.525	7.925	8.15	8.675	8.075	7.65	7.975	7.725	7.8	8.06667	8.175	7.85	7.7	7.475	7.025
	rat 6	9.45	9.725	8.925	9.125	9.075	8.7	8.525	8.825	8.125	8.05	8.25	8.225	8.325	8.125	8.35	8.225	7.975	8.225	7.825	8.125	8.15	8.425	7.975	7.7	7.9	7.875	8.425	8.175	7.875	8.35	8.05	8.025	8.175	7.475	7.875	7.85	7.075	7.05	7.525	7.025	7.3	7.475	7.16667	7.15	7.125	7	6.85	6.575
	rat 7	8.425	7.55	8.15	7.625	7.125	7.6	7.3	6.7	6.8	6.8	6.5	7.05	5.875	6.15	7.075	6.625	6.95	6.275	6.525	7.4	7	7.05	6.7	6.625	7.025	6.1	6.55	6.45	6.525	6.675	6.95	6.85	5.75	6.725	6.55	7.2	5.925	6.975	7.1	6.75	7.15	7.05	7.33333	6.975	7.5	7.85	7.775	7.775
	rat 8	6.75	7.15	7.375	6.525	6.65	6.025	5.9	5.825	6.025	5.525	5.675	5.125	5.85	5.2	5.325	5.35	5.25	4.8	5.375	5.05	5.675	4.775	5.2	5.525	5.025	4.9	6.05	4.375	4.925	4.625	5.35	4.975	4.65	5.55	7.05	6.675	6.425	6.075	5.9	6.05	5.85	5	5.76667	4.875	5.85	6	6.45	6.525
	MYOCARDIAL OXYGEN CONSUMPTION [ml/min/100g wwt]
		min 1	min 2	min 3	min 4	min 5	min 6	min 7	min 8	min 9	min 10	min 11	min 12	min 13	min 14	min 15	min 16	min 17	min 18	min 19	min 20	min 21	min 22	min 23	min 24	min 25	min 26	min 27	min 28	min 29	min 30	min 31	min 32	min 33	min 34	min 35	min 36	min 37	min 38	min 39	min 40	min 41	min 42	min 43	min 44	min 45	min 46	min 47	min 48
	rat 1	11.375	11.2	11.3	10.6	10.475	9.975	10.225	10.45	10.05	10.025	10.075	9	8.75	8.825	8.325	8.225	8.075	8.6	8.325	8.5	8.075	8.675	8.7	8.7	8.825	8.1	9.025	8.125	8.075	8	8.175	7.875	7.8	7.875	7.875	7.925	8.025	7.975	7.625	7.85	7.625	7.95	8.13333	7.5	7.45	8.05	7.75	7.6
	rat 2	16.55	16.625	16.7	16.15	15.925	16.85	16.825	16.9	16.225	16.475	16.8	16.3	16.15	16.275	15.675	16	15.25	15.05	15.225	14.725	15.65	14.8	14.875	14.65	14.775	15.275	14.575	14.65	14.85	15.675	15.15	14.35	14.725	15.3	14.25	14.425	14.575	14.425	14.65	14.425	15	14.6	14.1	14.075	14.625	14.975	13.95	13.95
	rat 3	12.25	12.125	11.6	12.2	11.6	11.4	11.35	11.075	11.1	10.825	11.05	10.775	10.95	11.3	10.575	10.05	8.725	9.075	8.75	8.95	8.9	8.35	9.075	8.675	8.275	8.175	7.975	8.25	9.025	8.425	8.725	8.275	8.75	8.375	9.325	9.125	9.3	8.9	8.675	8.675	8.65	8.575	7.96667	8.3	8.525	8.4	8.625	7.675
	rat 4	9.55	9.175	8.975	8.375	8.425	7.35	5.65	7.075	6.65	6.85	7.75	8.575	8.225	8.25	7.5	7.15	5.7	7.075	6.65	7.4	7.45	6.1	7.3	6.85	7.125	8.35	6.9	8.125	7.15	7.875	7.175	7	6.075	6.625	5.35	5.475	6.5	7.5	7.175	6.475	7.45	8.225	6.46667	6.95	8.175	8.275	7.375	7.825
	rat 5	10.45	9.625	9.65	9.275	9.2	9.725	9.45	9.725	9.175	9.625	9.55	8.85	8.45	8.975	8.775	8.875	8.475	8.25	8.625	8.05	8.6	8.125	8.2	8.5	8.4	8.725	8.2	8.45	8.175	7.95	8.325	8.175	8.5	8.525	7.925	8.15	8.675	7.975	7.65	7.975	7.725	7.8	8.1	8.275	7.95	7.8	7.575	7.15
	rat 6	11.875	12.7	11.9	12.275	12.4	12	11.825	12.3	11.325	11.3	11.6	11.6	11.725	11.45	11.75	11.625	11.45	11.65	11.05	11.525	11.575	11.975	11.325	10.9	11.15	11.075	11.825	11.4	10.925	11.5	11.075	11.075	11.275	10.4	11	10.975	9.925	9.875	10.625	9.925	10.35	10.65	10.2	10.225	10.225	10.05	9.85	9.475
	rat 7	7.525	6.85	7.525	7.1	6.7	7.2	7	6.475	6.6	6.6	6.3	6.875	5.775	6.05	6.95	6.45	6.825	6.125	6.4	7.15	6.7	6.75	6.45	6.45	6.925	6	6.5	6.35	6.425	6.575	6.95	6.75	5.55	6.525	6.275	6.875	5.675	6.775	6.85	6.475	6.825	6.675	6.9	6.525	7	7.325	7.2	7.225
	rat 8	9.4	10.125	10.65	9.525	9.8	8.95	8.8	8.75	9.075	8.4	8.7	7.85	8.95	7.975	8.2	8.3	8.175	7.475	8.375	7.85	8.85	7.475	8.125	8.65	7.875	7.7	9.5	6.825	7.725	7.275	8.45	7.9	7.4	8.825	11.375	10.675	10.225	9.75	9.475	9.725	9.375	7.975	9.23333	7.75	9.35	9.6	10.475	10.4
	PARTIAL PRESSURE OF CO2 IN PERFUSATE [mmHg]
		min 1	min 2	min 3	min 4	min 5	min 6	min 7	min 8	min 9	min 10	min 11	min 12	min 13	min 14	min 15	min 16	min 17	min 18	min 19	min 20	min 21	min 22	min 23	min 24	min 25	min 26	min 27	min 28	min 29	min 30	min 31	min 32	min 33	min 34	min 35	min 36	min 37	min 38	min 39	min 40	min 41	min 42	min 43	min 44	min 45	min 46	min 47	min 48
	rat 1	51.275	51.7	52.025	52.1	52.4	52.7	53.025	53.375	53.7	53.825	54.025	54.4	54.525	54.925	55	55.4	56.4	55.8	55.55	55.65	55.625	55.725	55.925	55.9	55.925	56.15	56.4	56.475	55.475	56.6	56.8	56.8	56.825	56.775	56.85	56.925	57.025	57.025	57.2	57.275	57.525	57.7	57.8333	58	57.95	57.875	58.1	58.175
	rat 2	62.25	63.4	63.675	64.1	64.25	64.6	65.05	65.4	65.85	66.15	66	66.2	66.3	66.15	66.125	66.075	66.025	66.2	66.5	65.9	64.25	66	66.05	66.1	66.225	66.25	66.325	66.475	66.35	66.55	66.425	66.3	66.5	66.475	66.25	66.2	66.3	66.575	66.675	66.75	66.875	66.8	66.8	67.025	67.1	67.2	67.225	67.25
	rat 3	54.425	54.775	54.85	54.8	55.1	55.15	55.275	55.325	55.375	55.7	55.55	55.55	55.775	55.9	56.1	56.075	55.875	55.9	56.125	56.175	56.2	56.35	56.5	56.525	56.625	56.775	56.925	57.075	57.175	57.05	57.425	57.05	56.9	56.975	57.025	57.05	57.275	57.35	57.325	57.475	57.65	57.75	57.9667	58.05	57.8	58.15	58.15	58.225
	rat 4	56.6	55.1	55.225	55.425	55.675	56.325	56.1	55.5	56.075	56.3	55.825	55.375	55.075	55.55	54.975	54.85	55.075	55.375	55.9	55.8	55.6	55.45	55.4	55.825	55.95	55.75	55.4	55.2	55.675	55.8	56.025	56.15	56.425	56.975	57.65	58.05	57.675	57.375	56.725	56.45	56.925	56.975	56.6	56.225	55.925	55.975	56	56.1
	rat 5	50.625	51.35	51.675	51.8	52	52.175	52.525	52.925	53.25	53.275	53.075	53.125	53.15	53.1	53.275	53.4	53.4	53.45	53.575	53.825	53.95	54	54	53.875	53.775	53.775	53.8	53.825	53.975	54	54	54.125	54.1	54.175	54.15	54.075	54	53.925	54.025	54	54.05	54.275	54.3	54.45	54.575	54.525	54.525	54.7
	rat 6	47.175	48.425	49.025	49.425	49.65	50.25	50.05	50.25	50.3	50.375	50.4	50.475	50.425	50.425	50.575	50.6	50.675	50.7	50.675	50.675	50.675	50.7	50.7	50.7	50.675	50.6	50.575	50.775	50.75	50.5	50.425	50.375	50.525	50.525	51.25	50.5	50.5	50.75	50.925	51.125	51.3	51.175	51.0667	51.1	51.2	51.175	51.225	51.2
	rat 7	48.55	48.85	49.075	49.4	49.65	49.725	50.025	50.225	50.475	50.55	50.6	50.85	50.825	51.075	51.425	51.225	50.95	50.675	50.475	50.325	50.3	50.075	50.075	50.05	50.25	50.225	50.275	50.275	50.35	50.325	50.525	50.475	50.25	50.3	50.125	50.225	50.25	50.475	50.55	50.325	50.3	50.325	50.1667	50.075	50.1	50.15	50.125	50
	rat 8	49.2	49.825	50.575	50.95	51.125	51.3	51.45	51.475	51.45	51.675	51.8	51.675	52.1	51.75	52	52.1	52.375	52.45	52.475	52.65	52.75	52.75	52.8	52.725	52.7	52.75	52.675	52.725	52.8	52.725	53.125	53.5	53.525	53.4	53.55	53.475	53.5	53.6	53.75	53.775	53.625	54.05	54.2667	53.975	53.925	53.825	53.875	53.625
	PARTIAL PRESSURE OF O2 IN PERFUSATE [mmHg]
		min 1	min 2	min 3	min 4	min 5	min 6	min 7	min 8	min 9	min 10	min 11	min 12	min 13	min 14	min 15	min 16	min 17	min 18	min 19	min 20	min 21	min 22	min 23	min 24	min 25	min 26	min 27	min 28	min 29	min 30	min 31	min 32	min 33	min 34	min 35	min 36	min 37	min 38	min 39	min 40	min 41	min 42	min 43	min 44	min 45	min 46	min 47	min 48
	rat 1	177.5	174	172.25	168.75	163.25	159	157	150.75	143.75	141.5	136.5	135.5	131.5	128	127	123.25	126.75	133.25	132	130.75	128.5	127.25	125.25	123.5	123	122.5	122.75	122.25	122.25	121.5	122.5	123.75	123.25	121	120.25	119.25	119	119	119	117.5	115.5	114.5	113	113.75	113.25	112	112	110.25
	rat 2	135.5	141.75	140.75	137.25	132	131	128.25	124.25	121.5	122	121.25	120	120.25	120.75	118.5	118	119.75	120.25	120.25	121	118.5	119	118.25	116	117.75	117.75	118	118	117.75	115	114.5	117.5	116.5	115.75	116	116	115.5	114	113.75	114	114	113.5	113	111.25	109.25	108.25	107.25	107
	rat 3	186	187.5	187.25	186.25	181.25	182	179	177	177	170.25	173	171.25	165	164.75	160	162.5	165.75	162.25	159.75	157.25	157.25	154.5	153.25	154.75	149.25	149	147.5	142.25	148.5	140.75	142.25	151.5	147	147.25	149.25	151.5	146.5	142.25	143	145.5	136	135.75	133.667	133.5	131.75	130	133.5	128
	rat 4	130.25	121	113.5	107.25	106.75	111.25	112.25	109.5	102	104	107.25	112	111.5	110.25	115	109.25	104.25	99	98.5	100	100	100.75	97	94	94.75	98.75	102	100.5	95.5	96	93.5	91.75	88.25	84.25	78.75	86	87.25	89.5	95.25	91	82.5	89.5	91.6667	100.25	99	99.5	98	94.25
	rat 5	163.5	154	146.75	140.25	136.75	133.5	128.25	126	122.25	122.25	122.75	119.25	119	117	113.25	112.25	111	107.5	107.25	103	102.75	103	103.75	104.75	104.75	104.25	105	104.25	100.75	100.75	99.5	97.75	98	96.25	98.25	98.75	99	100	98.75	98.5	96	95.25	94.3333	91.5	91	90.5	89.25	87.25
	rat 6	151	136.25	127.5	123.25	117	114	111.75	109	107.75	106	105.5	105	104.25	104.5	104	103.5	102.5	103	103	102	101.5	101.25	101.75	102.25	104	105.5	106.75	108.75	111.5	113.75	113.75	113	112.5	110.75	109	108.75	107	106	103.75	102	101.25	99.5	100	98.75	96.75	96	95.25	95
	rat 7	184.5	179	173.75	170.25	166.25	162.25	159.5	156.5	156.25	154.5	154	151.75	149.75	148	149.25	152.75	151.25	151.5	151.5	156	157.75	159	157.5	152.75	148.75	147.75	145.5	146	146.75	148.25	143.75	148.75	155.5	156.25	159	159.75	157.75	154.25	156	160	160.5	164	166	167.25	168	169.25	171.5	172
	rat 8	173.5	167	159.25	154.5	152.25	148.25	147.5	143.75	141.5	138.25	135.25	135.25	136	134.75	132	129.25	129	128.5	127.5	127.75	127	127.5	126.75	126	125.75	124.25	124.5	126.25	125	125	122.5	120.75	119.75	120.5	115	117.5	118.75	115	114.25	115.75	117	116.75	118	119	117.25	118	118.75	119.25
	pH
		min 1	min 2	min 3	min 4	min 5	min 6	min 7	min 8	min 9	min 10	min 11	min 12	min 13	min 14	min 15	min 16	min 17	min 18	min 19	min 20	min 21	min 22	min 23	min 24	min 25	min 26	min 27	min 28	min 29	min 30	min 31	min 32	min 33	min 34	min 35	min 36	min 37	min 38	min 39	min 40	min 41	min 42	min 43	min 44	min 45	min 46	min 47	min 48
	rat 1	7.3525	7.315	7.29	7.285	7.29	7.29	7.2825	7.28	7.28	7.2775	7.27	7.27	7.2675	7.27	7.27	7.265	7.25	7.2625	7.27	7.27	7.27	7.2625	7.2625	7.265	7.27	7.26	7.26	7.2675	7.27	7.265	7.265	7.27	7.27	7.2675	7.27	7.2625	7.2675	7.26	7.26	7.26	7.2625	7.26	7.26	7.26	7.26	7.26	7.26	7.26
	rat 2	7.225	7.21	7.2125	7.21	7.21	7.2	7.2025	7.205	7.2025	7.2	7.205	7.2	7.2	7.21	7.205	7.2	7.2025	7.21	7.21	7.205	7.2025	7.205	7.205	7.2	7.2075	7.21	7.21	7.21	7.21	7.2075	7.2025	7.2075	7.21	7.21	7.21	7.21	7.21	7.215	7.21	7.2125	7.2125	7.22	7.21333	7.22	7.22	7.22	7.22	7.22
	rat 3	7.3325	7.34	7.345	7.36	7.3575	7.3575	7.3625	7.36	7.3675	7.36	7.36	7.3425	7.33	7.3475	7.3625	7.35	7.355	7.37	7.3525	7.36	7.3575	7.355	7.355	7.35	7.355	7.355	7.35	7.355	7.35	7.35	7.35	7.3525	7.3525	7.355	7.3525	7.36	7.3525	7.355	7.35	7.35	7.35	7.35	7.35	7.35	7.35	7.35	7.35	7.3475
	rat 4	7.365	7.3775	7.3725	7.37	7.37	7.37	7.37	7.3725	7.3775	7.37	7.37	7.37	7.375	7.3825	7.3825	7.395	7.39	7.3975	7.385	7.38	7.37	7.37	7.37	7.3725	7.37	7.37	7.3775	7.3775	7.3775	7.38	7.3775	7.37	7.37	7.3725	7.38	7.38	7.3725	7.3725	7.3825	7.39	7.385	7.39	7.39	7.39	7.39	7.395	7.4	7.4
	rat 5	7.4125	7.41	7.41	7.41	7.41	7.4075	7.4	7.405	7.4025	7.4	7.4025	7.4	7.4	7.4	7.4	7.4	7.4	7.4	7.4	7.4	7.4	7.4	7.4	7.4025	7.4	7.4025	7.4075	7.4	7.4025	7.4	7.4025	7.4075	7.4	7.4	7.41	7.41	7.4075	7.4075	7.41	7.41	7.4075	7.41	7.41	7.405	7.4	7.405	7.41	7.405
	rat 6	7.4475	7.435	7.44	7.44	7.43	7.43	7.43	7.43	7.43	7.43	7.43	7.43	7.43	7.43	7.43	7.43	7.43	7.43	7.43	7.43	7.43	7.43	7.43	7.43	7.43	7.43	7.43	7.43	7.43	7.43	7.43	7.43	7.43	7.43	7.43	7.43	7.43	7.43	7.43	7.4275	7.43	7.43	7.42333	7.43	7.43	7.43	7.43	7.43
	rat 7	7.4475	7.4475	7.44	7.44	7.44	7.44	7.44	7.4375	7.4175	7.415	7.41	7.405	7.4025	7.4025	7.4175	7.42	7.43	7.4375	7.435	7.43	7.42	7.42	7.4225	7.42	7.4125	7.4175	7.415	7.4175	7.4125	7.42	7.43	7.4375	7.445	7.45	7.45	7.45	7.445	7.44	7.44	7.44	7.44	7.44	7.44	7.44	7.435	7.43	7.43	7.4275
	rat 8	7.415	7.41	7.41	7.405	7.4	7.405	7.4075	7.405	7.4	7.4075	7.41	7.41	7.4075	7.405	7.405	7.41	7.4075	7.405	7.4	7.4	7.4	7.4	7.4	7.4	7.4	7.4	7.4	7.4	7.4	7.4	7.3925	7.39	7.39	7.39	7.39	7.39	7.39	7.39	7.39	7.39	7.39	7.385	7.39	7.39	7.39	7.39	7.39	7.39
[truncated: 12 more columns]

## Sheet: DMSO Group
								DMSO GROUP
	HEART RATE [beats/min]
		min 1	min 2	min 3	min 4	min 5	min 6	min 7	min 8	min 9	min 10	min 11	min 12	min 13	min 14	min 15	min 16	min 17	min 18	min 19	min 20	min 21	min 22	min 23	min 24	min 25	min 26	min 27	min 28	min 29	min 30	min 31	min 32	min 33	min 34	min 35	min 36	min 37	min 38	min 39	min 40	min 41	min 42	min 43	min 44	min 45	min 46	min 47	min 48
	rat 1	301.5	309.75	318	318.5	318.75	321.5	316.75	316.5	317.5	319.25	317.5	316.5	319	319.75	319	316.5	315.25	313.75	318.75	310.75	301.25	302.25	303.75	301.25	302.5	307.5	308.25	306.5	307.5	305.25	309.5	307	307.75	308.5	303	298.5	311	305.75	299.5	301.25	302.5	297.25	297.5	297	296	297	294.25	295.25
	rat 2	304.75	300.5	297	296.25	294.5	297	299.25	297.25	296.25	296.25	294	291.75	290.5	292.75	290	293	289	290.25	289.5	290.5	291.5	288.75	296.25	293.25	290	289.75	290.75	288	292.5	290	287.5	288	294.25	294.5	292.5	290.25	291.5	291.5	290	288.75	295	288.5	285	291.5	288	293.75	293.5	301.75
	rat 3	395	395	395	395	395	394.75	394	395	394.75	390.5	389.5	382.5	383	381.5	383	381.5	381.25	379.25	378	376.5	375.75	370.5	370	374.75	368.5	368.5	368	367.5	364	365.25	363.5	360.75	358.75	357.75	352.25	345	347	341.5	340	331.75	335.5	329	333	324.75	326.75	314.75	315	307.5
	rat 4	211.75	206.75	206.75	212	220.25	207.25	215.5	210.5	216.5	207	203.25	207	219	206.75	205.25	205.75	209.75	211	207.25	212.5	207.75	212.25	213.75	213.5	222	216	216.25	212	216.75	215.25	214.25	206	215.25	211.25	217	212.75	216.5	211.75	214.25	210	213	213.75	212	214.25	214.75	209.75	213.5	214.25
	rat 5	224.25	227.5	234.25	236.25	233.25	233.25	237.5	237.75	234.75	239	238	233.75	233	237	247.5	240.25	243	244.5	248.25	249.5	253.25	253.5	256.75	256.75	251.75	251.75	266.75	259.5	263.5	258.75	262.25	269	262.5	269.5	274.25	271.75	273.5	273	271.25	264.75	263.25	265.25	267	252	255.5	251.75	241.75	265.5
	PRELOAD PRESSURE [mmHg]
		min 1	min 2	min 3	min 4	min 5	min 6	min 7	min 8	min 9	min 10	min 11	min 12	min 13	min 14	min 15	min 16	min 17	min 18	min 19	min 20	min 21	min 22	min 23	min 24	min 25	min 26	min 27	min 28	min 29	min 30	min 31	min 32	min 33	min 34	min 35	min 36	min 37	min 38	min 39	min 40	min 41	min 42	min 43	min 44	min 45	min 46	min 47	min 48
	rat 1	12.875	12.825	12.8	12.8	12.55	12.8	12.85	12.5	12.625	12.65	12.6	12.55	12.55	12.4	12.175	12.15	12.025	12.025	11.95	12	12	12	11.975	12.05	12.025	12.025	11.95	11.925	11.925	11.875	11.775	11.75	11.7	11.85	11.7	11.675	11.625	11.75	11.65	11.8	11.8	11.8	11.75	11.8	11.775	11.825	11.95	12.05
	rat 2	11.925	11.725	11.575	11.625	11.525	11.425	11.3	11.075	10.975	11.025	10.75	10.675	10.475	10.375	12.4	12.5	12.4	12.475	12.25	12.2	12.3	12.5	12.375	12.25	12.2	12.225	12.025	11.825	11.9	12.125	12.05	11.9	12.375	12.425	12.15	12.175	12.225	12.3	12.15	12.025	11.95	12	12.125	11.975	12.175	12.225	12.025	12.175
	rat 3	12.5	12.425	12.35	12.35	12.2	12	12.1	12.05	11.9	11.925	11.95	12.375	12.15	12.075	11.95	11.9	12	12	11.95	11.975	11.975	12.025	12.025	11.95	11.975	11.95	12.025	12.025	11.975	12.025	12	12	12.175	12	12.025	12.075	12.175	12.225	12.175	12.225	12.2	12.35	12.425	12.3	12.175	12.4	13.05	12.7
	rat 4	12.75	12.85	12.625	12.475	12.35	12.375	12.4	12.35	12.525	12.75	12.8	12.925	12.975	12.875	12.675	12.625	12.625	12.725	12.725	12.7	12.775	12.775	13.025	12.7	13.025	12.975	12.975	13.125	13.6	13.65	13.35	13.3	13.175	13.275	13.15	13.3	13.575	13.625	13.4	13.275	13.475	13.25	13.25	13.55	13.925	13.725	13.625	13.675
	rat 5	13.025	12.925	12.725	12.725	12.75	12.75	12.8	12.725	12.75	12.8	12.75	12.75	12.7	12.675	12.625	12.675	12.55	12.725	12.55	12.55	12.675	12.775	12.675	12.7	12.675	12.825	12.8	12.825	12.725	12.8	12.775	12.725	12.775	12.775	12.8	12.775	12.925	12.8	13.275	13.2	13.025	12.975	13.125	13.025	13.125	13.05	13.025	12.9
	AORTIC SYSTOLIC PRESSURE [mmHg]
		min 1	min 2	min 3	min 4	min 5	min 6	min 7	min 8	min 9	min 10	min 11	min 12	min 13	min 14	min 15	min 16	min 17	min 18	min 19	min 20	min 21	min 22	min 23	min 24	min 25	min 26	min 27	min 28	min 29	min 30	min 31	min 32	min 33	min 34	min 35	min 36	min 37	min 38	min 39	min 40	min 41	min 42	min 43	min 44	min 45	min 46	min 47	min 48
	rat 1	108.725	107.3	107.45	107.025	107.3	106.625	107.7	107.95	107.95	107.95	107.95	108.325	108.35	107.95	107.95	107.95	107.175	107.95	107.175	107.05	106	106.375	105.875	109.075	105.975	106.275	106.25	105.475	105.1	105.75	105.125	105.35	104.725	104.475	104.975	104.1	105.225	103.325	104.225	103.85	103.45	103.45	103.575	103.2	103.925	102.65	102.4	102.65
	rat 2	115.025	115.275	115.775	115.025	115.275	114.65	114.775	114.4	114.525	114.4	114.275	114.15	114.275	114.025	116.3	117.575	116.275	117.7	116.025	115.9	116.15	115.65	114.275	115.025	114.9	114.775	114.025	115.15	115.525	116.15	115.275	114.775	114.65	112.975	113.9	114.275	114.775	114.4	114.4	114.275	114.15	113.9	113.75	114.275	113.1	112.7	112.2	112.575
	rat 3	103.575	104.975	105.1	104.725	105.725	105.725	106.1	106.25	105.85	106.125	106.4	108.975	108.075	107.825	107.325	107.7	108.075	107.45	106.925	107.575	107.825	107.05	107.325	106.65	107.2	107.175	107.825	106.9	106.65	107.45	106.525	106.375	107.175	106.65	106.775	107.175	107.3	105.975	106.125	106	105.85	106	106.15	105.1	105.1	106.375	107.3	107.275
	rat 4	142.85	142.75	145.925	145.45	146.6	146.225	145.425	145.425	146.325	145.825	144.525	145.575	146.6	142.85	144.65	142.95	141.7	140.8	140.7	139.9	139.9	140.55	137.2	138.85	138.725	135.525	135.1	133.975	132.025	132.3	134.625	134.875	136.15	133.85	133.05	131.775	131.275	128.95	128.95	128.425	128.425	128.925	128.675	127.925	127.925	127.675	125.825	124.7
	rat 5	113.75	114.275	114.775	115.025	114.775	115.525	117.075	115.775	115.65	116.15	115.65	117.35	116.55	116.925	120.95	116.8	116.175	116.175	115.275	115.4	115.3	113.9	114.65	114.275	114.15	114.275	113.225	112.05	112.85	112.05	112.975	111.8	111.925	111.675	110.425	110.525	110.425	110.3	111.675	110.3	110.3	110.925	110.8	112.075	113.1	112.575	114.525	112.3
	AORTIC DIASTOLIC PRESSURE [mmHg]
		min 1	min 2	min 3	min 4	min 5	min 6	min 7	min 8	min 9	min 10	min 11	min 12	min 13	min 14	min 15	min 16	min 17	min 18	min 19	min 20	min 21	min 22	min 23	min 24	min 25	min 26	min 27	min 28	min 29	min 30	min 31	min 32	min 33	min 34	min 35	min 36	min 37	min 38	min 39	min 40	min 41	min 42	min 43	min 44	min 45	min 46	min 47	min 48
	rat 1	62.175	64.15	64.775	64.15	64.9	64	63.875	64.625	64.375	64.525	64.4	64.125	64.25	63.475	63.875	64.125	64.275	63.75	65.025	64	63.125	63	63.375	61.825	63.65	63.35	63.625	63.65	63.525	63.5	63.125	64.25	63.775	63.875	60.8	63.25	63	64.25	62.725	63.25	62.975	62.975	63	62.575	62.175	62.85	62.975	63.225
	rat 2	69.65	68.625	67.875	67.875	67.5	67.225	67.25	67.125	66.825	66.975	67.1	66.55	66.55	66.975	67.625	67.1	67.375	65.05	67.5	67.5	67.375	67.375	67.75	67.875	66.975	67.225	66.95	66.15	66.15	66.55	66.55	66.4	67.225	67.1	66.575	65.525	65.925	65.65	65.525	65.9	66.175	65.9	65.65	65.775	66.175	66.575	66.825	68.125
	rat 3	74.2	74.325	74.325	74.2	74.325	74.575	74.575	74.575	74.075	74.075	74.45	74.575	74.825	74.075	74.325	73.95	74.2	74.075	73.7	73.7	73.7	73.7	73.3	73.3	72.775	72.5	73.175	73.3	72.375	73.825	71.6	71.85	71.225	71.6	71.1	71.1	71.225	70.7	70.475	70.075	70.2	69.775	69.675	69.425	69.4	62.3	70.075	69
	rat 4	74.7	72.525	73.3	73.7	70.85	73.7	75.1	73.825	71.225	73.425	73.7	73.7	73.3	73.3	73.3	71.85	72.375	72.5	71.475	72	71.975	71.6	68.375	73.7	64.775	71.6	72.25	71.1	70.325	66.725	67.75	71.35	69.95	71.2	71.6	70.85	70.825	70.325	65.825	70.075	69.8	70.2	69.925	69.65	69.675	69.5	69.5	69
	rat 5	64.275	64.4	65.4	65.4	65.4	65.525	65.4	65.4	65.4	65.4	65.025	65.4	65.4	65.4	63.475	65.4	65.525	65.525	65.65	65.65	65.525	65.025	65.4	65.4	64.9	64.65	65.65	64.4	65.4	65.4	65.4	65.775	65.4	65.775	65.775	65.775	66.025	65.9	65.775	65.525	64.5	65.525	65.4	64.375	62.575	65.025	63.2	65.825
	AORTIC MAXIMUM RISE OF THE FIRST PRESSURE DERIVATIVE [mmHg/s]
		min 1	min 2	min 3	min 4	min 5	min 6	min 7	min 8	min 9	min 10	min 11	min 12	min 13	min 14	min 15	min 16	min 17	min 18	min 19	min 20	min 21	min 22	min 23	min 24	min 25	min 26	min 27	min 28	min 29	min 30	min 31	min 32	min 33	min 34	min 35	min 36	min 37	min 38	min 39	min 40	min 41	min 42	min 43	min 44	min 45	min 46	min 47	min 48
	rat 1	2114.25	2062	2056.75	2056	2075.25	2146.5	2118	2065.75	2047.5	2021.5	2033.75	1980	2018.5	2049.25	2094.25	2030.25	2075	1979	2001.25	1992.25	1940.25	2000.5	1952.25	1944	1943	1924.25	1931.25	1882.75	1875.75	1943.75	1930.25	1866	1883.5	1644.5	1837.5	1775.5	1752.75	1778.5	1671.75	1840.25	1805.5	1777	1807	1804.25	1798.25	1596	1814.5	1771.5
	rat 2	1964.25	1974.75	1866.5	1908.5	1949.25	1929.75	2010	1940.75	1888	1954.5	1970	1935.5	1857.25	1922.25	1878.75	1851.25	1948.75	1884	2002	1768.25	1959.25	1789	1808.75	1889.5	1921.75	1753.5	1870	1834.25	1929.25	1923	1970	1964.5	1897.25	1707.75	1868.25	1931.5	1922	1928.5	1895.75	1928.5	1875.75	1895.75	1852.25	1900.5	1815	1787.75	1793	1712.5
	rat 3	1362.5	1334.75	1522	1418.5	1545.75	1536	1346	1599.75	1493.75	1506.25	1502.5	1660.5	1363.5	1533.5	1539.25	1570	1322.75	1492.75	1359	1648	1702.25	1560	1675	1530	1428.75	1795.5	1464.25	1638.5	1460.25	1417	1548.5	1541.75	1652.5	1527	1595.25	1540.25	1564.5	1545.75	1704.75	1640.75	1540.25	1545.5	1657.25	1641	1521.5	1654.75	1508.25	1740.5
	rat 4	2016.25	2042	2142	2116.25	2133.75	1995.75	2035.5	2147	2051.75	2080.5	2101.75	1996.5	2052.75	1980.75	2066.25	2016.25	2043.75	2014.75	2011.5	2098.25	1923.25	1940.5	1824.75	1950	2014.5	2022.75	1917.75	1837	1847.25	1752.5	1868.5	1837.5	1890.75	1995.25	1756	1797.25	1799	1885.75	1848.5	1811.5	1746.75	1709.75	1784.25	1775.75	1845.25	1761.75	1796.5	1760
	rat 5	1715	1721	1691.75	1836	1765.75	1852	1698	1807.75	1851.75	1821.5	1681	1906.75	1908.25	1741	2003.25	1771	1835.75	1856.25	1826	1865.75	1884.25	1764.75	1796.25	1828	1810.25	1817.75	1874.5	1795	1842.25	1688.75	1697	1712.25	1777.5	1642.5	1567.25	1560.25	1659.25	1641.5	1615.75	1748	1631.75	1655	1658.75	1741.25	1657.25	1754.5	1736.5	1604.75
	AORTIC MAXIMUM FALL OF THE FIRST PRESSURE DERIVATIVE [mmHg/s]
		min 1	min 2	min 3	min 4	min 5	min 6	min 7	min 8	min 9	min 10	min 11	min 12	min 13	min 14	min 15	min 16	min 17	min 18	min 19	min 20	min 21	min 22	min 23	min 24	min 25	min 26	min 27	min 28	min 29	min 30	min 31	min 32	min 33	min 34	min 35	min 36	min 37	min 38	min 39	min 40	min 41	min 42	min 43	min 44	min 45	min 46	min 47	min 48
	rat 1	1152	1088.25	1093.25	1125.25	1082.5	1138.5	1191.25	1094.75	1104	1127.75	1080.25	1177.25	1136.25	1151.5	1104	1182.5	1104	1202.25	1085.75	1140.75	1151	1211.25	1065	1169	1095.5	1119.25	1139.25	1104.75	1127.25	1112.5	1127	1104	1044	1118.5	1091.25	1056.5	1129.25	1046.5	1084	1115.75	1139.25	1008.25	1118	986.5	1128	978	1012.75	1018
	rat 2	1242.25	1170	1237.75	1180.25	1215.25	1188.75	1178.75	1182.5	1136	1149.5	1158.25	1125.75	1156.25	1135.25	1137	1173.5	1192	1256.25	1154	1126.25	1214	1116.75	1095.5	1133.5	1140.5	1162.75	1116	1118.75	1084.5	1112	1129	1088.75	1093.5	1065.5	1086.5	1105.5	1091.75	1113.75	1101.25	1093.25	1095.5	1068.5	1057.5	1084.75	1053	1051.5	1060.25	1122.75
	rat 3	947	987.5	944.5	989.25	964.5	924.25	970	991	956.25	938.75	939	1009	948	997.75	935	965	995.75	947.25	962.75	950	929	932.5	885.25	931.75	883.75	987.5	903.75	938	958.25	944	942.5	898.25	921.75	890.5	926.5	913.75	843.75	902.5	873.5	948.5	843.5	974.5	900	934.5	927.75	872.5	906	921.75
	rat 4	1304.25	1264.5	1433	1327	1325	1311.25	1258.75	1397.5	1295.25	1351	1339.5	1291	1291	1293.25	1354.25	1321.75	1371.75	1280.25	1254.5	1338	1236.5	1266	1111	1199.75	1168.5	1267.25	1202.75	1180.75	1159	1178.75	1209.75	1152.75	1175.25	1123.25	1217.25	1200	1117.5	1186.75	1089.75	1159.25	1194.75	1104.5	1097.25	1088.25	1115.75	1176.25	1014.75	1090
	rat 5	1056.5	1086.75	1109.5	1092.5	1116	1120.75	1098.25	1144.75	1120.5	1107.25	1123.75	1135.25	1101.25	1090	1149.75	1099.5	1070	1081.75	1092.25	1128	1075.5	1078.75	1061.5	1048.5	1062.75	1103.25	1012	1094.75	1027.25	1040	1055	1023.75	1000.25	1007.75	986.75	1012.25	977.75	946.25	1011.25	1019.5	990.75	989.75	981.5	1034.75	998.5	1035	1030.25	1023.75
	AORTIC FLOW [ml/min]
		min 1	min 2	min 3	min 4	min 5	min 6	min 7	min 8	min 9	min 10	min 11	min 12	min 13	min 14	min 15	min 16	min 17	min 18	min 19	min 20	min 21	min 22	min 23	min 24	min 25	min 26	min 27	min 28	min 29	min 30	min 31	min 32	min 33	min 34	min 35	min 36	min 37	min 38	min 39	min 40	min 41	min 42	min 43	min 44	min 45	min 46	min 47	min 48
	rat 1	34.225	34.05	36.075	35.175	35.4	35.55	36.025	36.225	36.975	37.375	37.3	37.275	36.675	36.925	37.375	37.075	37.275	37.25	38	37.3	35.55	35.525	35.35	35.825	36.275	37.3	36.575	36.525	36.275	37.15	36.8	36.525	36.2	36.3	35.425	33.75	35	34.55	35.225	34.4	35.2	34.425	35.25	34.15	35.2	33.575	33.85	33.925
	rat 2	43.825	43.925	43.45	43.45	44.075	44.675	45.4	44.825	45.025	44.55	44.475	44.7	44.625	44.15	46.9	47.5	47.525	47.6	47.775	47.7	47.8	48	47.3	47.15	47.025	46	46.05	46.25	47.1	47.35	46.5	46.375	46.45	45.95	46.625	46.35	46.775	46.55	46.975	46.55	46.675	46.65	46.525	47.025	46.175	46.3	46.15	45.5
	rat 3	29.325	29.75	30.4	30.075	30.8	31.15	31.825	31.875	31.35	31.9	32.1	33.65	33.425	33.25	32.825	33	33.425	33.075	32.475	32.55	32.6	32.55	32.55	32.175	32.1	32.325	32.725	31.925	31.725	32.75	31.75	31.65	32.125	32.225	31.525	31.65	31.525	30.75	31	30.95	30.6	30.125	30.05	29.4	29.35	29.3	31	30.025
	rat 4	48.175	47.175	50.2	50.575	50.75	50.4	50.9	51.175	49.975	50.225	50.1	50.375	50.7	49.35	50.975	50.375	50.825	49.85	50.175	49.5	48.4	48.55	46.325	49.325	44.85	45.925	45.425	44.85	41.325	41.625	44.1	45.35	45.325	44.7	44.175	43.35	42.575	40.625	40.275	39.75	40.375	40.45	40.575	40.075	39.175	38.925	38.925	37.725
	rat 5	34.375	34.425	36.025	36.325	36.55	36.75	37.925	37.625	37.475	38.125	39.3	38.275	38.95	38.7	38.8	39.8	39.375	38.4	38.275	39.2	38.175	39.475	39.55	40.2	39.95	39.975	39.525	38.875	39.15	39.125	39.075	39.375	38.75	38.9	38.275	38.55	38.75	38.675	38.65	38	38.3	38.325	38.275	38.825	38.125	38.575	38.4	38.525
	CORONARY FLOW [ml/min]
		min 1	min 2	min 3	min 4	min 5	min 6	min 7	min 8	min 9	min 10	min 11	min 12	min 13	min 14	min 15	min 16	min 17	min 18	min 19	min 20	min 21	min 22	min 23	min 24	min 25	min 26	min 27	min 28	min 29	min 30	min 31	min 32	min 33	min 34	min 35	min 36	min 37	min 38	min 39	min 40	min 41	min 42	min 43	min 44	min 45	min 46	min 47	min 48
	rat 1	16.975	18.125	17.125	17.925	17.925	17.925	17.8	18.3	17.7	17.55	17.35	17.55	17.75	17.475	17.4	17.675	17.25	17.775	16.05	17.15	15.75	16.25	16.925	16.3	16.55	14.775	16.05	15.9	15.925	14.875	15.625	16.4	15.9	14.825	16.125	17.175	15.9	16.325	14.95	16.35	15.925	16.05	16.325	15.925	14.475	16.075	15.15	15.25
	rat 2	23.075	23.325	23.65	23.025	23.25	22.775	22.35	22.65	22.525	22.4	22.425	21.55	22.125	22.075	22.025	22.075	21.7	21.75	21.025	21.95	21.125	21.625	20.1	20.925	21.15	20.975	20.95	21.65	23.225	22.775	22.7	21.725	21.525	20.775	22.125	22.575	22.25	22.05	22.275	22.175	21.525	22.25	21.45	22.55	21.95	22.15	21.35	21.65
	rat 3	26.325	25.55	25.875	25.45	25.225	25.35	25.3	25.425	25.7	24.825	25.35	25.05	24.775	24.625	24.975	24.775	25.125	24.5	25.75	25.6	25.225	25.5	25.975	25.225	25.8	25.375	24.15	25.375	24.85	23.75	24.75	24.125	23.925	23.825	24.525	23.025	23.75	23.85	23.975	22.975	23.325	23.125	22.9	23.425	22.625	23.775	23.2	22.8
	rat 4	19.525	19.15	20.5	21.375	20.675	20.825	21.675	20.1	19.625	19.125	18.6	18.225	18.4	19.325	17.525	17.8	16.825	16.675	17.025	16.1	17.5	17.35	17.55	15.4	17.25	16.875	16.35	16.9	17.7	16.35	16.2	16.4	16.65	15.4	16.575	15.35	16.225	16	15.825	15.95	16.275	16.275	16.275	15.975	16.225	16.125	15.15	15.75
	rat 5	17.275	17.85	18.025	18.125	18.1	16.8	16.85	17.175	17.55	17.675	16.125	17.55	17.1	17	18.075	18	18.025	17.625	18.7	18	19.25	18.675	18.65	17.825	17.175	17.975	18.35	16.8	18.15	17.675	17.4	17.9	17.4	17.725	18.35	17.275	17.275	17.575	17.4	17.275	17.35	17.7	17.375	16.65	17.425	17.7	17.35	17.175
	MYOCARDIAL OXYGEN CONSUMPTION [ml/min/100g wwt]
		min 1	min 2	min 3	min 4	min 5	min 6	min 7	min 8	min 9	min 10	min 11	min 12	min 13	min 14	min 15	min 16	min 17	min 18	min 19	min 20	min 21	min 22	min 23	min 24	min 25	min 26	min 27	min 28	min 29	min 30	min 31	min 32	min 33	min 34	min 35	min 36	min 37	min 38	min 39	min 40	min 41	min 42	min 43	min 44	min 45	min 46	min 47	min 48
	rat 1	18.425	19.85	18.65	19.55	22.025	22.575	22.35	22.25	22.525	22.325	22.775	22.1	22.3	22.525	22.7	22.075	22.625	22.125	21.925	21.125	19.025	19.625	20.475	19.65	19.9	17.75	19.25	19.125	19.125	17.825	18.7	19.675	19.075	17.8	19.375	20.675	19.15	19.575	17.85	20.75	22.725	22.375	20.9	19.2	16.9	19.45	18.35	18.45
	rat 2	23.875	24.25	24.775	24.1	24.225	23.8	23.425	23.85	23.825	23.725	23.775	22.875	23.6	23.525	23.525	23.6	23.275	23.325	22.625	23.575	22.675	23.2	21.55	22.525	22.9	22.65	22.525	23.275	25.025	24.425	24.275	23.2	23	22.2	23.8	24.425	23.925	23.5	23.7	23.625	22.975	23.825	23.025	24.25	23.625	23.85	23.025	23.3
	rat 3	23.35	22.825	23.175	22.925	22.825	23	22.975	23.125	23.425	22.675	23.15	22.875	22.6	22.425	22.725	22.575	22.875	22.25	23.45	23.275	22.875	23.125	23.55	22.875	23.4	23.05	21.95	23.075	22.625	21.65	22.575	22.075	21.95	21.8	22.425	21.125	21.85	21.9	22.075	21.125	21.45	21.275	21.05	21.575	20.8	21.875	21.35	20.95
	rat 4	24.5	24.075	25.975	27.375	26.325	26.375	27.525	25.625	25.1	24.55	23.95	23.55	23.8	25.025	22.7	23.175	21.925	21.8	22.35	21.325	23.175	22.975	23.25	20.4	22.95	22.55	21.875	22.7	23.75	21.925	21.8	22.1	22.45	20.65	22.175	20.575	21.85	21.625	21.4	21.6	22.075	22.075	22.1	21.675	22	21.9	20.575	21.425
	rat 5	18.475	19.05	19.35	19.425	19.325	17.95	18.05	18.475	18.95	19.075	17.45	19	18.45	18.325	19.475	19.35	19.425	19.025	20.225	19.45	20.825	20.2	20.15	19.25	18.6	19.475	19.9	18.175	19.675	19.2	18.875	19.45	18.95	19.4	20.125	18.95	18.95	19.325	19.2	19.075	19.1	19.425	19.075	18.325	19.175	19.475	19.1	18.925
	PARTIAL PRESSURE OF CO2 IN PERFUSATE [mmHg]
		min 1	min 2	min 3	min 4	min 5	min 6	min 7	min 8	min 9	min 10	min 11	min 12	min 13	min 14	min 15	min 16	min 17	min 18	min 19	min 20	min 21	min 22	min 23	min 24	min 25	min 26	min 27	min 28	min 29	min 30	min 31	min 32	min 33	min 34	min 35	min 36	min 37	min 38	min 39	min 40	min 41	min 42	min 43	min 44	min 45	min 46	min 47	min 48
	rat 1	47.3	47.525	47.525	47.6	47.725	47.8	47.625	47.725	47.8	47.875	48.025	48.075	48.025	48.05	48.1	48.15	48.1	48.125	48.2	48.2	48.2	48.325	49.325	51.025	51.925	52.325	52.525	52.775	52.925	53	53	53.025	53	52.8	52.675	52.775	52.7	52.8	52.9	53	53	53.05	53.05	53	53.025	53.1	53.075	53.125
	rat 2	49.775	50.025	50.525	50.675	50.5	50.6	50.875	50.9	50.975	50.975	51.05	51.175	51.225	51.225	51.3	51.4	51.5	51.75	51.925	52.05	52.1	52.1	52.2	52.25	52.675	52.875	52.625	52.55	52.65	52.7	52.525	52.525	52.45	52.5	52.625	52.95	53.1	52.95	52.65	52.625	52.6	52.725	52.875	52.95	53.1	53.1	53.125	53.2
	rat 3	51.525	51.875	52.15	52.35	52.55	52.8	52.825	52.85	53	53.05	53.1	53.275	53.4	53.3	53.3	53.3	53.3	53.25	53.225	53.3	53.3	53.3	53.325	53.35	53.4	54.05	53.475	53.425	53.475	53.5	53.625	53.7	53.85	53.775	53.35	52.4	51.85	51.525	51.45	51.35	51.35	51.4	51.45	51.5	51.525	51.55	51.5	51.525
	rat 4	57.025	58.05	58.8	59.875	60.325	60.475	60.85	61.2	61.55	61.925	62.05	62.45	62.775	63	63.25	63.475	63.75	63.85	64.15	64.45	64.625	64.75	64.9	65.05	65.3	65.65	65.725	66	66.2	66.25	66.475	66.775	66.925	66.75	66.7	67	67.275	67.425	67.475	67.9	68.15	68.275	68.425	68.625	68.7	68.8	68.95	69.1
	rat 5	55.65	55.8	56.15	56.075	55.1	54.425	54.2	54.25	54.35	54.175	54.3	54.4	54.4	54.45	54.45	54.3	54.35	54.35	54.325	54.4	54.45	54.475	54.5	54.525	54.65	54.7	54.7	54.675	54.7	54.7	54.75	54.8	54.85	55.025	55.1	55.2	55.3	55.325	55.3	55.5	55.475	55.325	55.225	55.35	55.475	55.45	55.4	55.425
	PARTIAL PRESSURE OF O2 IN PERFUSATE [mmHg]
		min 1	min 2	min 3	min 4	min 5	min 6	min 7	min 8	min 9	min 10	min 11	min 12	min 13	min 14	min 15	min 16	min 17	min 18	min 19	min 20	min 21	min 22	min 23	min 24	min 25	min 26	min 27	min 28	min 29	min 30	min 31	min 32	min 33	min 34	min 35	min 36	min 37	min 38	min 39	min 40	min 41	min 42	min 43	min 44	min 45	min 46	min 47	min 48
	rat 1	44.25	44	44	44	44	44	44	44	44	44	44	43.5	43	43	43	43	43	43	42.5	42	40.25	40.25	40	41.25	42.75	43.25	43.5	43	43	44.5	45	44.5	44	43.75	43	42	42	44.75	46	43.5	42	42	41.25	41	40.5	40	39.75	39
	rat 2	83	80.75	77	77.5	79.5	78.25	76.75	74.75	73	72.25	72	71	69	69	68.5	67.5	66.75	66	66	66	66	66	66	64.5	61.5	62.5	65	65	64	66.25	67	67.75	68	67.5	65	62.25	64.5	69.25	70	69.5	68.25	67.25	65.5	64.5	64	64	64	63.75
	rat 3	68	65	63.75	60.75	58.75	57.5	57	56.25	55.25	54.75	54.5	54.5	55	56	56	56	56	56.75	56	56.5	57.75	58	58	58	58	57.5	57	56.75	55.75	55	55	53.25	53	54	53.5	52	51	51.5	51	51	51	51	51	51	51	51	51	51
	rat 4	62.5	61	57.5	52.5	56	58	56.5	55	53.5	51	50.5	48.5	48	48	47.25	44.75	44.25	43	41.25	37.5	37	37	37.5	36.5	34.75	33	32.25	30.25	31	31	29.75	28.75	28.75	31.25	32	31.25	28.5	27.25	27.25	26	25.5	25	25	25.25	25.75	25	24	24
	rat 5	62.25	62.75	60.5	61	63	61.75	60.75	59.25	57.75	57	56.75	56	57.75	57.5	58.25	59.5	57.75	57.5	57.25	57	57	57	57	57	56	56	56	56	55	55	55	54	53.25	51	50	49.25	49	49	47	47	47.5	49.25	49.5	48.25	48	48.5	48.25	47.75
	pH
		min 1	min 2	min 3	min 4	min 5	min 6	min 7	min 8	min 9	min 10	min 11	min 12	min 13	min 14	min 15	min 16	min 17	min 18	min 19	min 20	min 21	min 22	min 23	min 24	min 25	min 26	min 27	min 28	min 29	min 30	min 31	min 32	min 33	min 34	min 35	min 36	min 37	min 38	min 39	min 40	min 41	min 42	min 43	min 44	min 45	min 46	min 47	min 48
	rat 1	7.335	7.34	7.335	7.33	7.33	7.3275	7.33	7.325	7.33	7.3275	7.325	7.33	7.325	7.325	7.32	7.3225	7.3275	7.325	7.3275	7.325	7.3275	7.3225	7.305	7.29	7.285	7.28	7.28	7.28	7.28	7.2725	7.28	7.285	7.27	7.2775	7.285	7.275	7.2725	7.2775	7.27	7.275	7.2725	7.275	7.27	7.27	7.2725	7.2725	7.27	7.2725
	rat 2	7.2875	7.285	7.2775	7.28	7.2825	7.2825	7.28	7.2725	7.28	7.2725	7.275	7.275	7.27	7.28	7.275	7.27	7.2675	7.265	7.27	7.2675	7.265	7.2625	7.265	7.2625	7.26	7.26	7.2625	7.27	7.26	7.2675	7.26	7.27	7.27	7.27	7.2675	7.26	7.26	7.27	7.27	7.27	7.27	7.27	7.265	7.265	7.26	7.26	7.2625	7.2625
	rat 3	7.31	7.305	7.305	7.3025	7.3	7.295	7.2975	7.2975	7.2925	7.2975	7.2925	7.29	7.2925	7.29	7.29	7.29	7.29	7.2925	7.29	7.29	7.29	7.295	7.2925	7.29	7.2925	7.2925	7.29	7.29	7.29	7.29	7.29	7.285	7.285	7.2875	7.2925	7.31	7.31	7.3125	7.305	7.305	7.31	7.31	7.3075	7.3075	7.31	7.31	7.31	7.3075
	rat 4	7.2825	7.2775	7.2725	7.2675	7.2675	7.27	7.2675	7.26	7.26	7.26	7.26	7.2525	7.255	7.2525	7.2525	7.25	7.25	7.25	7.25	7.2475	7.24	7.2475	7.2475	7.2475	7.2475	7.24	7.2425	7.24	7.24	7.24	7.24	7.24	7.24	7.24	7.2425	7.24	7.24	7.24	7.24	7.2375	7.2325	7.235	7.24	7.2375	7.2375	7.235	7.235	7.2325
	rat 5	7.3	7.3025	7.3	7.3	7.3075	7.31	7.3125	7.3125	7.31	7.31	7.32	7.3125	7.315	7.31	7.31	7.31	7.315	7.315	7.3125	7.31	7.305	7.31	7.31	7.31	7.3075	7.31	7.31	7.31	7.3075	7.3075	7.3075	7.31	7.31	7.3075	7.3075	7.31	7.3075	7.31	7.3	7.3025	7.305	7.31	7.31	7.3075	7.31	7.31	7.3075	7.31
[truncated: 12 more columns]

## Sheet: Captopril Group
								Captopril GROUP
	HEART RATE [beats/min]
		min 1	min 2	min 3	min 4	min 5	min 6	min 7	min 8	min 9	min 10	min 11	min 12	min 13	min 14	min 15	min 16	min 17	min 18	min 19	min 20	min 21	min 22	min 23	min 24	min 25	min 26	min 27	min 28	min 29	min 30	min 31	min 32	min 33	min 34	min 35	min 36	min 37	min 38	min 39	min 40	min 41	min 42	min 43	min 44	min 45	min 46	min 47	min 48
	rat 1	229.5	225.25	225.5	227.75	226.75	231	228.5	226.75	231.75	235.25	237.75	242.5	238.25	244.25	240.25	245.25	245.25	255.75	261.75	265.25	270.25	271.5	268	271.75	277.5	279.5	278	283.5	282.75	283	284.75	282	283	287	287	282	285.75	287.5	285.5	272.75	279.25	285.75	285.5	289	289.25	290.5	294.25	293.25
	rat 2	335.25	336	332.75	331.5	333	332.75	333.75	324.25	333	333	333	324.5	316.5	318.75	320.25	320.25	321	319.5	323.75	326.5	324.75	323	321.25	324.75	327	328.75	310.75	336.75	329.75	320.5	312	320.25	317.25	317.75	325.25	326.75	312.25	314.5	325.75	325	311	311.25	295	303	321.75	313.5	322.25	299.5
	rat 3	312.25	304.75	302.75	303.25	314.75	300	304.25	306	303.75	303.25	301.75	302.75	302.75	304.25	302.25	303	287.75	302	298.25	296.5	306.25	304.75	303.25	306.5	302.5	315	321.5	288.75	295.75	293	302	302.75	303.5	317.75	330.75	316.75	340	311.5	316.75	303	298.75	312.25	303	303	303.5	303.25	299	300
	rat 4	271.25	273.25	274	275.25	275.75	275.5	276.5	275.25	275.25	274.5	273	275.5	274.5	272.5	274	274	275.25	275.75	274	275.75	273.25	259.5	269.25	272.75	272.75	269.75	268.25	267.75	267	263	263.75	266	264	259.5	260.25	261.75	262.75	263	269.25	265.25	263.25	264	260	262.333	258.25	259.25	262.5	261.75
	rat 5	274	289	288.75	277.5	276	283	278.25	277	279.25	280.5	280	275.75	278.25	279.5	281.5	281.25	284.25	284.25	286	287.75	289	289.5	290.75	292.25	299.5	292	293	294.75	296.75	297	297	296.25	296	293.25	292.25	297	295.5	295	296.25	294	296.25	292.75	296.5	296.667	294.75	292.75	293.5	293
	rat 6	335	338	331.5	325.75	327	315	317.75	306.25	317.5	318.75	303.25	313	310	316.5	310.5	302.5	315.25	307.75	311.25	303.75	301.5	302.75	300.25	295.75	292.75	298.25	292	292.75	289.75	287.5	283.5	281.75	279.5	283	277.25	277	280.75	276	279	278.75	276.25	275.5	275	278	275.75	275.5	274	274
	rat 7	230.5	231.5	225	226.75	226.75	241.5	253.25	256.25	254	255.25	255.5	254.5	255.25	249.25	245	243.25	234.75	224.25	233.25	241.25	243.25	245	240.5	239.5	247	239.25	241.5	239.5	243.75	244.25	239.5	241.25	245.25	242.5	245.25	241.75	244	245.5	240.5	246	246.75	243.25	244.25	246.333	240.75	244	243.75	243.75
	rat 8	307.5	302.5	309	316	316.75	329.25	309	312	301.75	287	290.25	291.5	286.75	290.75	300.75	295.5	291.75	284.75	301.5	314.25	317.5	305.25	310.25	311.5	314.5	307.5	327.75	315.25	313	313.25	302.75	308	319.5	302.5	294.75	302	304	301.25	297.5	302.75	307.75	310	311.75	314.333	306	311.5	308.25	302.5
	rat 9	251.5	254.5	249.75	249.5	254.75	245.5	250.25	248.75	248.5	241.5	245.25	252.25	255.75	260.5	259.25	269.5	269	269	271	263	257.25	252.75	249	257.75	266.25	264.25	261.75	262.5	261.25	258.25	259.5	261	262.75	254.25	272	270.5	267	270.25	271.5	276	273.25	274.25	274.75	276	273.5	276.5	279	281
	rat 10	283.5	286	283.75	281.5	281	276.75	275.5	280.5	273.5	272	272.5	272.5	271.5	273.5	269.75	270.25	272.5	273.25	274.25	274	271.5	276	275.25	274.75	277	275.25	274.75	277	277	278.75	263.5	278.25	284	283.25	283	280.5	280.25	280.75	279.5	280.5	280.25	277.5	283.5	282.333	283.75	285.25	282	282.25
	rat 11	307.5	307.25	295.5	323	318.25	303.25	302.5	301.25	298	319.25	320.25	317.5	295.5	317.75	310.75	309.5	311.25	296	302.75	298	304	303.25	296.25	306.5	298.75	300.25	302	301.5	304.75	306.75	309	307	304.75	309.25	316	315.25	317.5	319.5	318.25	319.25	320.5	319.25	322.25	323	328.5	329.25	328.5	327.5
	rat 12	204	210.25	234.75	215.25	224	214.5	211.25	209.5	218.5	209.25	209.75	218.25	213.5	213.75	208.75	211	217.75	215.25	216	218.5	206.25	217.5	218.5	216.75	224.5	216.75	218.75	213	216.75	217.5	202.75	208.25	215	208.25	214	212.25	223.75	215.25	212	224	202.25	218	224	215	228.5	212.25	215.5	206.75
	PRELOAD PRESSURE [mmHg]
		min 1	min 2	min 3	min 4	min 5	min 6	min 7	min 8	min 9	min 10	min 11	min 12	min 13	min 14	min 15	min 16	min 17	min 18	min 19	min 20	min 21	min 22	min 23	min 24	min 25	min 26	min 27	min 28	min 29	min 30	min 31	min 32	min 33	min 34	min 35	min 36	min 37	min 38	min 39	min 40	min 41	min 42	min 43	min 44	min 45	min 46	min 47	min 48
	rat 1	12.325	12.3	12.3	12.3	12.275	12.175	12.2	12.175	12.125	12.125	12.075	12.025	12.025	12.025	12	12.075	12.125	12.2	12.1	12.075	12.075	12	12.025	12.15	12.2	12.075	12.075	12.075	12	12	12.025	12.025	12.15	11.9	11.95	12.075	11.975	12.075	12.05	12.05	11.9	11.95	12.025	12	12	12.175	12.125	12.05
	rat 2	13.075	13.025	13.05	13	12.975	12.925	12.9	12.85	12.875	12.8	12.875	12.875	12.825	12.8	12.8	12.775	12.725	12.7	12.725	12.725	12.675	12.8	12.8	12.725	12.7	12.7	12.7	12.775	12.775	12.75	12.8	12.75	12.725	12.675	12.8	12.775	12.8	12.775	12.825	12.875	12.85	12.85	12.8	12.8	12.85	12.8	12.875	12.95
	rat 3	12.675	12.65	12.7	12.675	12.65	12.6	12.6	12.6	12.6	12.7	12.7	12.7	12.675	12.65	12.625	12.625	12.7	12.7	12.6	12.575	12.55	12.6	12.575	12.5	12.5	12.5	12.575	12.55	12.55	12.525	12.475	12.6	12.625	12.625	12.575	12.65	12.65	12.6	12.6	12.575	12.575	12.575	12.675	12.6667	12.625	12.65	12.6	12.6
	rat 4	12.5	12.6	12.5	12.475	12.525	12.525	12.5	12.475	12.475	12.4	12.4	12.4	12.625	12.7	12.5	12.3	12.375	12.6	12.725	12.475	12.375	12.425	12.4	12.4	12.4	12.425	12.4	12.425	12.425	12.475	12.45	12.6	12.575	12.6	12.55	12.575	12.6	12.625	12.6	12.55	12.5	12.55	12.55	12.6	12.575	12.6	12.65	12.6
	rat 5	11.825	11.975	11.95	11.9	11.85	11.825	11.85	11.8	11.8	11.8	11.75	11.85	11.85	11.875	11.85	11.85	11.875	11.85	11.9	11.85	11.9	12	11.95	11.95	11.9	11.9	11.9	11.9	11.875	11.925	11.975	12	11.9	11.95	11.975	11.975	11.975	12.025	12.025	12	12	12	12	12.0333	12	11.95	12.025	12.05
	rat 6	12.625	12.575	12.525	12.475	12.525	12.525	12.425	12.4	12.475	12.5	12.4	12.625	12.525	12.425	12.4	12.4	12.375	12.35	12.425	12.7	12.6	12.45	12.4	12.4	12.425	12.4	12.4	12.4	12.45	12.4	12.425	12.45	12.475	12.6	12.725	12.65	12.625	12.65	12.6	12.6	12.65	12.6	12.625	12.6	12.575	12.65	12.625	12.75
	rat 7	12.3	12.275	12.2	12.125	12.125	12.05	12.125	12.1	12.1	12.025	12	12.1	12.025	12.15	12.125	12.1	12.075	12.125	12.225	12.1	12.025	12.15	12.175	12.125	12.075	12.075	12.025	12.075	12.1	12.05	12.025	12.05	11.95	12.025	12.075	12.1	12.2	12.175	12.125	12.225	12.3	12.25	12.3	12.2667	12.275	12.35	12.275	12.225
	rat 8	11.725	11.7	11.65	11.65	11.7	11.6	11.6	11.625	11.6	11.65	11.725	11.675	11.7	11.675	11.675	11.675	11.725	11.725	11.7	11.675	11.65	11.675	11.675	11.65	11.7	11.775	11.775	11.775	11.7	11.7	11.7	11.7	11.675	11.65	11.7	11.675	11.7	11.75	11.75	11.75	11.725	11.725	11.725	11.7	11.75	11.825	11.825	11.925
	rat 9	12.05	11.95	11.925	11.925	11.95	11.875	11.875	11.95	11.9	11.8	11.825	11.8	11.8	11.775	11.75	11.75	11.725	11.75	11.65	11.75	11.7	11.8	11.725	11.725	11.8	11.775	11.8	11.8	11.775	11.85	11.85	11.875	11.9	11.925	11.95	12	11.95	11.975	11.95	11.9	11.85	11.9	11.975	11.9667	12.025	12.025	11.95	11.925
	rat 10	11.925	12	11.925	11.925	11.9	12	12.075	12.05	12.1	12.1	12.1	12.15	12.2	12.275	12.2	12.275	12.275	12.3	12.3	12.25	12.3	12.3	12.325	12.3	12.3	12.3	12.275	12.325	12.4	12.4	12.4	12.4	12.375	12.4	12.4	12.5	12.475	12.525	12.5	12.5	12.575	12.575	12.575	12.6	12.6	12.8	12.775	12.8
	rat 11	12.25	12.125	12.075	12.125	12.1	12.175	12.1	12	12.025	12.025	12	11.975	12	12.2	12.05	12	12	12.075	12.05	12	12	12.025	12.075	12	12.15	12.1	12.05	12.05	12.1	12.05	12.2	12.125	12.1	12.125	12.1	12.125	12.225	12.1	12.1	12.075	12.075	12.1	12.125	12.1	12.15	12.15	12.175	12.15
	rat 12	12.65	12.6	12.6	12.5	12.5	12.45	12.375	12.4	12.325	12.325	12.325	12.3	12.225	12.3	12.275	12.3	12.3	12.3	12.3	12.3	12.275	12.3	12.325	12.3	12.275	12.275	12.3	12.3	12.25	12.2	12.225	12.3	12.3	12.3	12.3	12.3	12.3	12.3	12.275	12.35	12.375	12.35	12.3	12.3	12.3	12.375	12.375	12.325
	AORTIC SYSTOLIC PRESSURE [mmHg]
		min 1	min 2	min 3	min 4	min 5	min 6	min 7	min 8	min 9	min 10	min 11	min 12	min 13	min 14	min 15	min 16	min 17	min 18	min 19	min 20	min 21	min 22	min 23	min 24	min 25	min 26	min 27	min 28	min 29	min 30	min 31	min 32	min 33	min 34	min 35	min 36	min 37	min 38	min 39	min 40	min 41	min 42	min 43	min 44	min 45	min 46	min 47	min 48
	rat 1	105.6	105.975	106.1	106.175	106.2	107.6	107	107	107.375	107.575	107.8	107.9	107.9	108.025	108.275	107.9	107.8	108.375	109.675	109.2	108.85	109.2	109.2	108.75	107.7	108.275	109.3	109.55	109.675	109.675	110.975	109.925	108.275	109.3	109.55	109.075	109.8	109.425	109.075	109.1	109.425	109.55	109.425	109.633	108.25	108.05	108.25	109.45
	rat 2	89.075	89.775	89.75	90.6	94.2	94.8	94.8	95.375	95.85	96.675	97.15	95.75	94.8	94.9	95.5	94.925	95.75	95.975	95.6	95.15	95.85	95.5	94.675	94.675	95.725	94.925	95.15	95.625	95.275	95.475	95.375	95.725	95.5	95.85	95.75	96.075	95.625	95.725	95.5	95.625	95.375	94.8	95.05	95.2667	95.275	95.725	95.375	95.625
	rat 3	96.45	96.7	97.025	97.85	97.25	97.375	98.175	97.375	98.2	98.65	98.3	98.4	98.525	98.5	98.625	98.75	98.4	98.3	98.525	98.5	98.5	98.625	98.5	99	99.35	98.75	99.1	98.75	98.75	98.875	98.75	99.825	98.875	98.775	98.625	98.55	98.2	98.325	98.1	98.675	98.2	99.125	98.3	98.2333	98.4	98.4	98.4	98.875
	rat 4	112.875	111.25	108.025	112.875	110.4	110.625	110.275	111.45	111.45	111.45	111.7	111.825	111.8	111.2	108.5	98.3	105.725	109.075	107.35	106.45	107.125	106.55	106.425	107.35	107	106.875	107.1	107.575	107.7	107.475	107.1	107.475	107	108.625	107.475	108.375	106.675	107.125	106.775	106.9	108.375	107.55	107.9	107.333	107.5	107.225	106.775	107.7
	rat 5	100.775	100.1	101	101.025	102.05	101.95	102.175	102.4	101.925	102.3	102.175	102.4	102.175	102.65	102.65	102.425	102.65	102.425	102.175	102.3	102.275	101.825	102.05	101.825	106.275	102.175	102.05	102.05	101.925	101.7	102.175	101.725	102.4	102.175	101.925	102.525	102.3	102.075	102.05	101.95	102.175	102.05	102.175	101.833	101.925	101.8	101.825	103.475
	rat 6	98.5	99.375	100.325	100.675	100.775	100.2	101	101	100.8	100.775	101.7	99.825	100.425	102.4	102.525	102.775	102.425	102.425	102.175	99.825	101.45	102.3	102.4	102.65	102.425	103	106.15	106.55	105.575	103.7	102.3	103.125	102.525	102.05	101.475	103.35	102.875	102.175	102.775	102.65	102.3	102.425	103.125	102.3	102.3	102.3	102.3	101.35
	rat 7	114.75	115.775	116.5	116.85	116.025	116.525	116.15	115.775	115.65	116.15	116.4	116.775	116.875	117.325	117.9	118.5	118.825	118.625	117.2	117.65	118.825	118.475	119.2	119.65	120.975	121.1	122.375	122.875	121.9	122.15	122.125	121.65	121.775	122.5	123.325	124.275	124.8	124.6	125.5	124.95	125.3	125.15	124.7	124.367	124.825	124.125	124.375	124.025
	rat 8	107.9	112.625	109.325	111.325	113.675	110.4	110.275	111.075	111.2	111.325	111.7	115.8	112.525	112.875	112.05	112.05	112.05	112.75	112.05	112.65	112.275	111.7	112.05	112.3	112.725	114.75	114.85	112.05	114.4	111.7	111.7	111.825	111.575	111.45	111.325	110.025	110.275	110.05	109.925	111.45	111.325	111.2	111.075	111.033	110.75	110.85	110.025	109.775
	rat 9	108.85	110.025	109.55	110.375	109.425	109.9	109.8	109.55	109.325	110.375	110.15	109.8	109.925	110.025	109.8	109.55	109.55	109.425	109.425	109.675	109.8	110.275	110.05	110.275	110.15	109.8	109.675	109.8	110.025	110.375	110.15	110.175	110.4	110.275	110.375	110.15	109.9	109.2	107.7	106.1	106.2	105.975	106.425	105.6	105.6	105.225	105.475	105.6
	rat 10	101.125	99.725	100.1	100.4	100.65	101.95	102.425	104.75	103	103.125	103.575	104.075	104.075	104.075	103.825	104.65	104.2	104.2	103.95	103.825	103.7	105.95	105.25	104.075	106.525	104.075	104.775	103.825	103.825	103.825	105	104.075	104.55	104.4	105.7	104.3	104.425	104.5	104.9	104.525	104.2	104.2	104.55	104.667	104.425	104.425	104.2	103.95
	rat 11	109.2	109.075	108.625	108.375	108.25	107.925	107.6	107.25	106.8	106.775	106.65	107.575	107.8	107.7	107.25	107.125	107.6	107.5	107.375	108.175	107.95	107.6	107.6	107.8	107.45	107.225	107.25	106.525	106.9	106.45	106.325	106.1	105.85	106.2	105.475	104.525	104.55	104.3	104.2	104.65	103.7	103.825	103.7	103.233	103	102.775	102.425	102.3
	rat 12	104.2	104.9	104.075	104.425	104.55	104.525	105.125	104.975	105.25	104.875	105	105	105.6	103.825	104.2	104.3	104.3	104.65	104.075	104.2	104.175	105.925	105.975	105.475	103.475	104.175	104.55	104.425	104.2	104.2	104.175	104.9	104.075	104.2	104.2	103.6	103.125	104.075	104.2	104.775	105	104.3	104.55	104.633	104.3	104.55	103.95	105.15
	AORTIC DIASTOLIC PRESSURE [mmHg]
		min 1	min 2	min 3	min 4	min 5	min 6	min 7	min 8	min 9	min 10	min 11	min 12	min 13	min 14	min 15	min 16	min 17	min 18	min 19	min 20	min 21	min 22	min 23	min 24	min 25	min 26	min 27	min 28	min 29	min 30	min 31	min 32	min 33	min 34	min 35	min 36	min 37	min 38	min 39	min 40	min 41	min 42	min 43	min 44	min 45	min 46	min 47	min 48
	rat 1	62.85	63.3	63.3	63.425	63.425	63.8	63.8	63.925	64.175	63.925	64.4	64.4	64.725	64.95	64.625	65.075	65.325	64.85	64.975	65.925	65.2	65.8	66.4	67.1	67.1	66.75	67.1	67.1	67.1	66.75	67.1	67.225	67.575	67.9	68	67.8	68.125	68.75	68.875	68.375	68.875	69.65	69.425	69.7333	69.1	70.575	70.8	70.35
	rat 2	65.075	64.975	65.575	66.15	63.8	63.925	64.725	64.525	64.725	64.5	64.725	65.925	66.75	67.1	67.1	67.1	67.1	67.1	67.225	67.1	67.225	67.7	67.1	66.75	66.75	67.1	67.225	67.35	67.35	67.35	67.45	67.55	67.45	67.675	67.35	67.9	67.9	67.675	67.8	67.55	67.775	68.375	68.125	68	67.9	67.775	68.275	68.375
	rat 3	64.175	64.175	63.55	63.425	63.55	63.675	63.675	64.05	63.675	63.675	63.675	63.675	63.675	63.675	63.425	64.4	63.675	63.925	63.8	64.05	64.175	64.05	64.175	64.3	63.8	64.5	64.375	64.4	64.4	64.5	64.5	64.25	64.175	64.175	64.3	64.85	64.3	64.375	64.5	64.25	64.5	64.5	64.25	64.7	64.6	64.375	64.95	65.325
	rat 4	61	61.575	63.45	61.6	63	62.525	63.425	62.95	63.3	63.3	62.85	63.3	62.85	62.4	61.1	55.1	60.625	62.95	62.725	63.425	63.8	63.675	63.925	64.175	63.8	64.3	64.3	64.175	64.3	63.8	64.3	64.4	64.15	64.05	64.5	64.4	64.725	64.625	64.7	64.75	64.6	64.95	64.975	64.9	64.85	64.6	64.375	64.975
	rat 5	66.15	65.9	65.325	65.075	64.95	65.45	65.325	65.45	65.2	65.925	66.275	66.625	66.15	66.275	66.5	66.625	67.1	67.1	67.1	67.1	67.225	67.475	67.35	67.6	64.4	67.675	67.475	67.575	67.55	67.675	67.9	67.9	67.9	67.775	67.9	67.8	67.9	68	67.775	68.025	67.9	68.15	68.15	68.6667	68.275	68.5	68.125	67.2
	rat 6	64.95	65.2	64.975	64.85	66.025	66.75	65.8	66.625	67.1	66.5	67.1	67.1	67.1	66.025	67.1	66.5	67.1	67.225	66.625	66.05	66.15	67.125	66.5	67.1	66.75	66.4	64.6	65.8	65.7	66.15	66.4	65.8	67.1	67.1	67.1	65.925	65.7	66.75	66.15	66.75	67.1	66.75	66.625	67.1	67.1	67.1	67.1	66.75
	rat 7	62.4	62.4	62.4	62.75	63.2	65	66.75	66.4	66.725	67.1	67.1	67.1	67.1	67.1	67.225	67.1	67.225	67.225	67.35	67.6	67.9	68	68	67.7	68.025	68.125	68.375	69	67.225	67.6	67.6	67.6	67.7	68	68.75	68.875	67.575	67.45	67.575	67.7	68.25	68.25	68.15	67.8667	68	68.5	68.15	67.8
	rat 8	67.1	65.325	67.1	67.1	67.1	67.1	67.1	66.75	67.1	67.475	67.6	65.225	67.1	67.1	67.1	67.1	67.1	67.1	67.1	67.1	67.1	67.1	67.475	67.6	67.9	67.2	67.8	67.9	68	68.125	68.125	68.375	68.375	68.625	69	68.25	68.625	68.875	69	69	69	69	69	69	69	69	69	69
	rat 9	64.95	64.625	65.45	65.2	66.275	66.275	67.1	67.1	66.75	67.1	67.35	67.6	67.7	67.7	67.9	67.9	68.125	68.525	68.525	66.5	68.625	68.25	68.5	68.875	69.05	69.3	69.1	69.3	69.4	69.3	69.9	70.35	70.575	70.8	70.35	69.9	70.8	70.925	68.025	67.225	67.225	67.475	67.35	67.2667	67.7	67.475	67.8	67.675
	rat 10	64.975	66.05	66.15	66.025	65.325	65.8	65.9	65.225	66.15	66.375	66.85	67.1	67.1	67.1	66.75	67.1	66.85	67.1	67.1	67.1	67.1	66.625	66.875	67.225	66.875	67.225	67.7	67.6	67.475	67.475	67.35	67.35	67.775	68	68.15	68.625	68.5	68.875	68.05	68.875	69	69	68.75	68.8333	68.825	69.3	69.4	69.05
	rat 11	66.4	66.275	65.575	66.625	67.1	67.1	67.1	67.225	67.475	67.475	67.6	67.475	67.55	68	68	68	68.15	68.4	68.5	67.925	66.65	69.1	68.75	69.075	68.95	69.3	69.425	69.75	69.3	70.125	69.875	70.575	69.675	70.45	70.8	70.8	70.8	70.35	70.8	70.8	70.35	70.35	70.575	70.8	70.925	70.925	71.05	71.05
	rat 12	64.85	65.1	65.8	65.45	65.575	66.05	65.7	66.05	65.7	64.375	63.425	63.425	63.55	63.425	63.425	63.675	63.675	63.925	64.05	63.925	63.675	62.625	65.575	64.5	64.625	64.15	64.15	64.025	64.175	64.4	63.8	63.925	64.3	63.925	64.15	64.05	64.15	63.8	64.025	63.675	63.55	63.925	64.15	64.6	64.275	64.5	64.725	64.275
	AORTIC MAXIMUM RISE OF THE FIRST PRESSURE DERIVATIVE [mmHg/s]
		min 1	min 2	min 3	min 4	min 5	min 6	min 7	min 8	min 9	min 10	min 11	min 12	min 13	min 14	min 15	min 16	min 17	min 18	min 19	min 20	min 21	min 22	min 23	min 24	min 25	min 26	min 27	min 28	min 29	min 30	min 31	min 32	min 33	min 34	min 35	min 36	min 37	min 38	min 39	min 40	min 41	min 42	min 43	min 44	min 45	min 46	min 47	min 48
	rat 1	1853.75	1854	1848	1834.75	1786.25	1839.25	1833.25	1801	1815.75	1862.5	1865.5	1811.5	1836.25	1827.25	1853.75	1877.25	1812.75	1783.25	1760	1821.75	1769	1759	1687.75	1688.75	1705.25	1731	1744.25	1806.75	1753.25	1762.25	1779.75	1686.75	1651.5	1737.75	1744.5	1691.5	1733.5	1720.75	1673.25	1635	1648.75	1672	1716	1708	1547.75	1574.25	1662.5	1652.5
	rat 2	1671	1762	1728.25	1686	1634.75	1759.25	1652	1679.75	1744.25	1735.25	1750.5	1685.75	1471	1466.5	1363.25	1450	1344.75	1498.25	1480	1443.5	1417	1440.75	1446.75	1544.25	1460.75	1510	1492.25	1523.25	1438.5	1508.5	1462.25	1485.5	1433.5	1475.75	1512.5	1438.25	1441.75	1479	1383.75	1520.5	1352.25	1508.5	1454.75	1413.67	1413	1394.5	1411	1453.25
	rat 3	1569.5	1535	1684	1540.25	1639.5	1673.5	1667.25	1643.5	1656	1544.25	1723.75	1698.5	1605.25	1667.25	1531.5	1549.75	1598.5	1598.5	1554.5	1633	1584	1569.5	1608.5	1623	1608.5	1623	1568.75	1564.75	1545	1590	1564.5	1617	1518.75	1548.25	1604.25	1535.25	1582	1597.75	1554.75	1584.75	1551	1686.75	1574	1590.67	1563.75	1597.25	1548.5	1552
	rat 4	1753	1857.25	1845.25	1883.25	1844	1757	1876	1877.25	1877.25	1900.5	1902	1906.5	1775	1849.5	1845.5	2083	1980	2129.75	2049.5	1874.75	1866.75	1875.5	1803	1840.25	1796.25	1903	1821.5	1811	1855	1806.25	1824.25	1860	1851	1836.25	1716.5	1774	1779.75	1747.5	1768	1855	1790.25	1724	1821.5	1825	1815	1731.25	1731.5	1772
	rat 5	1664.25	1760.75	1623	1801.25	1743.5	1782.5	1728.75	1682.75	1727.75	1833.5	1665.75	1608.25	1816.75	1779.75	1814.75	1815.75	1844.25	1687	1659.5	1762	1724.5	1730.75	1556.25	1587	1766	1721.25	1610	1730.5	1696.25	1642.75	1721	1505.75	1642.75	1562.75	1721.25	1647.75	1616	1448	1639.75	1633	1682	1505.75	1437	1590.33	1569.5	1569.25	1530.5	1551
	rat 6	1429.75	1438.5	1390	1470.25	1462	1466	1466	1497.5	1458.25	1392.75	1428.25	1418	1460.25	1499.25	1472.5	1427.5	1461.75	1404	1418.5	1359	1498.75	1501.75	1476.5	1471.75	1515.5	1486.25	1369	1559.5	1545	1608.5	1481.5	1461.75	1481.25	1460.75	1415	1464.75	1471.5	1524.25	1511.5	1477.5	1437.5	1452	1427.5	1474.33	1483.25	1439.25	1449	1448.25
	rat 7	1936	1961	1947.75	1988.75	1965.25	1936	1943	1863.75	1872.5	1886	1813	1893	1902.75	1918.25	1912.5	1888.75	1953.5	1906.5	1865.5	1912.5	1871.5	1865.5	1894.75	1942	1936	1930.25	1956.5	1925.75	1930.25	1930.25	1915.5	1891.75	1918.5	1918.25	1973	1982.75	2015	2009.25	2019.5	2038.75	2060.75	1974.25	2002	2024	2016.5	1997.25	2036.5	2031.5
	rat 8	1575.5	1584	1615.5	1653.25	1616.75	1654.5	1593	1599.5	1647.5	1596.75	1705.25	1798.25	1666.25	1699.25	1706.5	1687	1667.25	1691.75	1683	1716.25	1660.75	1662.25	1642.5	1667	1677	1673.25	1675	1672.75	1633	1637.75	1628.25	1652.5	1648.25	1572.25	1635	1618.25	1538.75	1597.25	1569.5	1589	1564.25	1605.75	1577	1582	1517.5	1583.75	1503.75	1496
	rat 9	1603.75	1445.25	1433.5	1588.75	1478.25	1595.75	1900.75	1714.75	1467.5	1684.25	1674.25	1535.5	1638.25	1763.25	1709.75	1772	1794.25	1751.75	1667.25	1505	1465.75	1330	1197.75	1334	1474.75	1326.5	1357.25	1141.75	1145.75	1508.5	1472	1516.5	1664.5	1614.25	1349.75	1517	1546.5	1489	1630.75	1359.75	1437.25	1501.25	1521	1449.33	1430.75	1348.75	1416.5	1559.5
	rat 10	1688.5	1750.5	1710.5	1795.5	1755.25	1789.5	1757.75	1693.75	1654.5	1737.5	1696.5	1665.5	1667.25	1799.75	1802	1668.5	1710.75	1659.25	1412.75	1660.75	1619.75	1532.75	1722	1742.5	1647	1590.25	1696.25	1627.75	1589	1699.75	1684.75	1784.5	1711.25	1783	1722.5	1765	1678.5	1730	1738.75	1733.75	1718.75	1776.75	1716	1741.67	1720.75	1725.75	1735.75	1733.75
	rat 11	1564.75	1617.75	1640	1522.5	1572.25	1512	1689.75	1604.5	1691	1537	1573.75	1635.5	1579.5	1531.25	1551.75	1478.75	1521	1579.75	1614.75	1645.5	1552	1584	1404.75	1542.75	1573.5	1563.25	1548.75	1513	1556.25	1566.5	1406.5	1496	1552.25	1541.25	1581.25	1503.5	1472.5	1464	1456	1402.25	1578	1495.75	1302.25	1562.67	1518	1564.75	1431.5	1488.75
	rat 12	1564.75	1617.75	1640	1522.5	1572.25	1512	1689.75	1604.5	1691	1537	1573.75	1635.5	1579.5	1531.25	1551.75	1478.75	1521	1579.75	1614.75	1645.5	1552	1584	1404.75	1542.75	1573.5	1563.25	1548.75	1513	1556.25	1566.5	1406.5	1496	1552.25	1541.25	1581.25	1503.5	1472.5	1464	1456	1402.25	1578	1495.75	1302.25	1562.67	1518	1564.75	1431.5	1488.75
	AORTIC MAXIMUM FALL OF THE FIRST PRESSURE DERIVATIVE [mmHg/s]
		min 1	min 2	min 3	min 4	min 5	min 6	min 7	min 8	min 9	min 10	min 11	min 12	min 13	min 14	min 15	min 16	min 17	min 18	min 19	min 20	min 21	min 22	min 23	min 24	min 25	min 26	min 27	min 28	min 29	min 30	min 31	min 32	min 33	min 34	min 35	min 36	min 37	min 38	min 39	min 40	min 41	min 42	min 43	min 44	min 45	min 46	min 47	min 48
	rat 1	1104	1126.25	1096.75	1073.5	1123.5	1108.5	1114.5	1050	1097	1067.5	1079.5	1085	1091.25	1134	1119.5	1123.25	1091.75	1111.25	1194.5	1158.25	1170.75	1110.5	1134	1110.75	1128.5	1158.5	1139.25	1178.25	1191.5	1163.5	1198	1123.75	1082.25	1127.75	1107	1107.25	1090.25	1139	1037.5	1010.5	1055.75	1035.75	1069.25	1073.33	1008	983	1013.25	994
	rat 2	954.75	908.25	956.75	949.25	957.5	954.75	949.5	957.25	953	955.5	952.25	989.5	938.25	978.75	948	967.25	965	947.25	963.75	948.25	961	941.25	909	959	933.5	948.25	950.5	984.5	982.25	942.75	956	959.25	943	945	954	941	965.75	932	945.5	929	903	938.5	909	900	921.5	910.75	931	931.25
	rat 3	959.5	941.25	993.25	1016	984	932.5	955	980	950.75	983	1008.25	965.75	976	994.5	1034.5	892.75	880.5	919.5	897.25	924.75	886.5	893	904	895.75	908.5	870.5	895.75	867.5	880.25	901.75	882.5	1038.75	970.5	856.25	835.25	900.25	874.5	894.75	848	868	859	836.25	879.25	856.333	869.25	820.25	852	849
	rat 4	1011.5	1006	995.25	1018.25	984.25	996	987.25	1013	944	1004.5	969	961.5	1099.75	971	1041.25	1302.25	1325.75	1384.25	1203.75	1105.75	1075.5	1046	1070.5	1108.5	1066.75	1092.75	1116.5	1085.25	1064.5	1016.75	1056.75	1052.75	1058.75	1079.25	1082.25	1035.25	1049	1086.5	1030.25	1038	1066.25	1034.25	1085.25	1055.67	1014.75	1058.5	1049.75	1062.5
	rat 5	959	923	921.5	987.25	966.75	930.75	986.25	970.5	982.75	969.5	983	956.25	972.25	946.25	1015.25	947.75	953	997.25	973	977.5	1008	982.5	948.25	985.25	985.25	976	1017.75	982.25	1014	1008.25	973.25	994	966.25	959.25	957.75	981.5	973.25	970	1011.25	953.25	945	953	967	925.333	1002	958.25	954.75	924.25
	rat 6	869.75	900.75	915.25	921.5	921.25	891.25	931.5	890.25	890.75	930	909.5	905.25	892	944	914.75	935.75	881.5	892.5	929	866.75	891.75	878.25	921.5	904.25	879.75	940.25	924.75	942.5	929	970	889.5	923.75	875	850.5	867.75	875	923.75	855.5	938.25	879.75	875.75	873.75	893.5	853.667	878.5	861.5	870.25	845.5
	rat 7	1061.75	1114.5	1103	1132.25	1132.25	1226.25	1237.75	1225.25	1241.75	1283	1266.5	1298.25	1254.5	1259.25	1224.25	1239.5	1202.75	1199.5	1141.75	1173.25	1190.75	1213.5	1179	1243.75	1192	1267.25	1296.5	1279.25	1252.5	1295.25	1284.75	1367	1267.25	1231.75	1245	1188	1188	1127.25	1188	1261.25	1214.25	1236.25	1201.25	1083.67	1123.5	1135	1167.5	1104.75
	rat 8	1468.75	1416	1492.75	1496	1521.25	1506.5	1504.5	1486.25	1522.75	1491.75	1532	1418	1447	1455.5	1558.25	1489.5	1500.75	1456.25	1437.25	1471.75	1499.5	1486.75	1406.5	1471.75	1461.25	1501.5	1456.5	1501.75	1456.25	1443.75	1471.75	1491.25	1438.5	1436	1480.5	1420.5	1509.25	1456.75	1475	1381	1439.25	1455	1428	1426.67	1428.75	1445.5	1423.5	1446
	rat 9	1090.25	1019.5	1030.75	1071	1056	1059.75	1069.25	1018.25	1086	1106.75	1077.5	1061.75	1109.75	1062.5	1035.5	1097.25	1069.5	1081.75	1075.25	1008	1061	1092.25	1055.5	1065.75	1065.5	1064	1027.25	1082.5	1067.5	1016.25	1023.75	1008.5	1034.75	1036.25	1066.75	1046	1028.75	997.5	1037.5	1055	1037.5	1046.75	1076.5	973	993.5	1000	983.5	1015
	rat 10	967.25	987.25	962.5	958	986.5	965.5	950.25	935	1013.5	943.75	940.5	927.5	927	948.75	928.5	997.5	935.75	914.25	910.75	923.25	885.25	906.5	891.75	918.75	897.5	911.25	931.5	933	901.5	935	922.75	929.75	920.75	931	908.25	915.75	921	897	933.5	923.5	900	894.25	931.25	928.667	904.25	919	926.25	879.75
	rat 11	971	950.75	939.75	939.25	897.25	908.5	920.5	926.5	943	933.75	939.25	943.25	937.5	920.5	928.75	911.25	940	927	924	938.25	948	903.25	917.75	938	928.75	933.25	917	933	910.5	894.75	898.25	889.5	876.25	867.75	886.25	874.75	876.25	893.25	871	877	871.25	865	900.25	886.333	876.5	886.25	912.25	879.5
	rat 12	937	955.5	912.75	921	942	928.5	916.5	934	918.75	967	906.25	929.5	889.25	878.25	904.75	925.25	881.5	887.25	897.5	888	876.5	885.25	912.75	884.5	921	918.5	903.5	873.75	865.25	870.5	896.5	872	864	862	872.5	899.25	921	893	928	891.75	904.75	920.25	925.25	903.333	884.25	856.75	881.75	933.25
	AORTIC FLOW [ml/min]
		min 1	min 2	min 3	min 4	min 5	min 6	min 7	min 8	min 9	min 10	min 11	min 12	min 13	min 14	min 15	min 16	min 17	min 18	min 19	min 20	min 21	min 22	min 23	min 24	min 25	min 26	min 27	min 28	min 29	min 30	min 31	min 32	min 33	min 34	min 35	min 36	min 37	min 38	min 39	min 40	min 41	min 42	min 43	min 44	min 45	min 46	min 47	min 48
	rat 1	46.475	46.7	47.275	47.75	47.875	48.9	48.525	48.25	48.525	48.65	49.15	49.2	49.1	49.575	49.05	49.225	48.9	50.1	50.45	50.6	50.85	50.425	50.175	48.5	48.075	49.2	50.25	51.1	50.35	50.475	50.15	49.725	47.775	48.8	49.175	48.325	49.375	48.5	47.875	46.875	47.425	47.875	47.55	48.1	46	45.75	45.725	46.375
	rat 2	31.475	31.125	29.75	30.175	31.275	31.7	32.125	31.975	32.425	32.725	33.3	33.375	33.3	33.225	33.45	33.2	32.825	32.925	33.025	32.675	33.175	32.15	31.55	30.85	31.6	31.6	32.225	32	31.85	31.65	31.65	31.125	30.65	30.575	31.025	30.95	30.55	30.325	29.9	30.5	29.925	29.725	29.15	28.8	28.875	28.925	29.35	29.15
	rat 3	37.9	38.175	38.425	38.575	38.725	38.875	39.275	39	39.35	39.325	39.675	39.575	39.575	39.875	39.55	39.8	39.525	39.5	39.475	39.725	39.7	39.6	39.725	39.975	39.8	40.025	39.875	39.925	39.875	39.65	39.475	39.4	39.075	39.2	39.425	38.6	38.625	38.35	38.325	38.25	38.475	38.4	38.05	37.6667	37.825	37.75	37.975	38.25
	rat 4	48.675	48.8	49.325	48.725	48.375	47.5	47.525	47.5	47.575	47.375	47.65	47.7	47.35	47.25	47.475	47.95	47.45	47.025	45.075	46.65	47.425	45.9	46.825	47.15	47.05	46.625	46.825	47.075	46.725	46.225	46.3	46.15	45.95	45.925	45.825	45.45	45.2	44.925	45.275	45.325	46.05	45.75	45.675	45.1	45.15	45.175	44.475	45
	rat 5	38.4	38.525	38.125	38.4	38.775	39.525	38.95	38.875	39.125	39.275	39.175	38.825	39.1	39.425	39.2	39.4	39.425	39.275	39.4	39.15	39.325	38.775	38.8	39.075	39.15	39.325	39.075	39.175	39.175	39.175	39.1	38.45	38.575	38.25	38.5	38.4	38.2	37.85	37.725	37.95	37.975	37.8	37.9	37.5667	37.625	37.3	37	36.85
	rat 6	42.775	43.425	44.1	44.325	43.875	43.3	44.125	44.15	43.825	43.675	44.3	42.5	43.175	44.675	44.725	44.975	44.95	45.025	43.9	41.625	42.725	44.225	44.625	44.325	44.15	44.2	44	44.175	43.875	43.575	43.15	42.775	42.175	41.825	40.65	41.7	41.85	41.45	41.65	41.45	41.45	41.05	41.075	41.0333	41.05	40.425	40.6	39.4
	rat 7	41.475	41.55	41.8	42.425	41.8	43.15	43.675	43.875	44.1	44.65	44	43.65	43.75	43.875	43.525	43.525	43.825	42.975	41.7	42.35	43.275	42.675	42.65	42.625	42.85	43.025	43.675	43.9	43.125	43.4	43.3	42.425	42.125	41.45	41.225	41.4	40.425	40.2	40.1	39.625	39.65	39.175	38.425	36.9667	37.2	36.9	37.25	36.55
	rat 8	35.375	35.85	36.625	37.175	37.05	37.775	37.375	37.45	37.125	36.125	36.4	36.525	36.75	37.05	37.3	36.875	36.625	36.9	36.425	36.6	37.325	36.725	36.275	36.25	36.45	36.1	35.875	36.225	35.475	35.325	34.825	34.8	34.725	34.45	34.275	34.775	34.45	34.425	34	33.725	33.725	33.625	33.375	33.6	32.625	32.65	32.375	31.675
	rat 9	49.75	50.175	50.225	50.475	49.8	50.15	50.5	50.125	50.1	49.825	50.175	49.975	50.775	50.45	50.25	51.225	50.575	50.975	49.3	48.875	49.2	49.25	48.775	49.5	50.175	49.075	48.125	48.05	48.2	47.75	47.975	47.925	48.2	47.625	47.9	47.575	46.925	46.375	47.075	47.9	47.325	47.2	46.875	45.8667	46.125	45.875	45.85	45.725
	rat 10	39.725	39.35	38.975	39.45	39.425	40.1	40.525	40.975	40.825	41.35	41.6	41.625	42.025	41.95	41.625	41.55	41.75	41.875	41.7	41.55	41.125	42.125	41.95	41.8	41.6	41.725	41.75	40.6	40.35	40.65	40.4	40.475	40.475	39.475	39.7	39.425	39.925	39.5	39.5	39.65	38.7	39.025	38.125	38.2667	37.75	38.4	38.15	37.6
	rat 11	51.3	51.65	51.6	51.025	51.4	50.575	49.875	50.75	49.825	49.75	49.8	49.3	49.125	49.4	49.325	48.775	48.775	47.85	47.4	47.725	46.975	47.625	47.475	47.475	47.325	47.1	46.75	46.5	46.3	46.475	46.275	45.3	45.075	45.05	44.925	44.1	44.45	45.125	43.8	43.1	42.625	42.8	42.325	41.4667	41.4	41.425	40.275	39.975
	rat 12	39.85	41	43.1	41.275	42.575	41.575	41.825	41.525	42.4	41.175	41.85	42.175	41.725	39.7	40.8	42.075	41.875	41.575	41.85	42.425	41.55	41.725	41.375	42.35	41.375	41.65	42.15	41.775	41.875	41.825	40.775	41.95	41.825	41.1	41.35	40.925	40.15	40.85	40.575	41.2	41.025	40.85	41.2	41.1667	41.075	40.8	40.675	40.075
	CORONARY FLOW [ml/min]
		min 1	min 2	min 3	min 4	min 5	min 6	min 7	min 8	min 9	min 10	min 11	min 12	min 13	min 14	min 15	min 16	min 17	min 18	min 19	min 20	min 21	min 22	min 23	min 24	min 25	min 26	min 27	min 28	min 29	min 30	min 31	min 32	min 33	min 34	min 35	min 36	min 37	min 38	min 39	min 40	min 41	min 42	min 43	min 44	min 45	min 46	min 47	min 48
	rat 1	13.2	12.9	12.475	12.025	12.225	11.75	11.825	11.875	11.725	11.775	11.625	12.35	11.825	12.025	12.45	11.9	12.05	11.875	12.15	11.975	11.85	11.85	11.75	12.675	11.3	12.35	12.4	11.9	12.95	12.9	13.5	13.4	12.6	12.975	12.75	13.3	12.45	13.075	13.125	12.3	13.125	13.125	13.15	12.5333	12.5	12.65	12.675	12.9
	rat 2	10.8	10.975	10.3	10.075	9.8	9.4	9.7	10.125	9.775	9.475	9.2	9.025	8.825	9.1	9.025	9.275	9.45	9.35	9.425	9.25	8.85	9.2	9.325	10.15	9.775	10.15	9.575	9.325	9.7	9.6	9.35	9.8	10	10.1	9.65	9.5	10.35	10.25	10.075	9.275	9.475	9.875	10.475	10.4333	9.7	9.65	9.675	9.775
	rat 3	14.75	14.475	14.5	14.575	14.75	14.85	14.9	14.825	14.875	15.025	14.925	14.9	15.15	14.975	15.025	14.525	14.575	14.825	15.05	14.55	14.6	14.925	15.125	15.075	14.75	14.75	14.9	15.025	15.05	14.675	15.025	14.825	14.5	14.875	14.675	14.25	15.675	15.375	15.425	15.55	15.35	14.775	15.625	15.9667	15.875	15.575	15.2	15.325
	rat 4	19.275	19.35	19.5	19.5	19.25	19.25	19.3	19.525	19.6	19.35	19.525	19.625	19.55	19.125	19.525	19.3	19.2	19.45	19.775	20.075	20.9	21.45	20.875	20.475	20.025	19.875	19.4	19.2	19.85	19.275	19.225	18.875	19.025	19.2	18.9	18.825	18.575	18.25	18.525	19.025	19.175	19.425	19.225	19.2	18.725	18.925	18.25	19.025
	rat 5	11.175	11.675	12.15	11.35	11.625	11.55	11.3	11.2	10.875	10.525	10.575	10.225	10.175	10.725	10.55	10.325	10.2	10.275	10	10.125	9.825	9.775	10.05	10.2	10.25	9.675	10.375	10.3	9.975	9.225	9.75	10.025	10.125	9.875	9.3	10.275	10.475	9.8	10.45	10.125	9.85	9.85	10	10.2	9.625	9.55	9.675	9.725
	rat 6	16.775	16.375	16.9	16.25	16.075	14.65	15.125	15.25	15.35	14.55	15.025	14.25	13.925	14.725	15.1	15.425	15.15	14.85	15.125	13.725	12.925	14.8	17.125	13.8	15.6	14.15	14.55	14.2	14.55	13.775	14.925	14.25	14.65	13.725	13.425	13.675	14.275	13.8	14.325	14.6	14.025	14.25	13.85	14.1667	14.25	13.6	13.425	13.75
	rat 7	10.025	10.075	9.575	9.275	9.1	9.275	9.75	9.85	10.425	9.775	10	10.25	9.9	8.975	9.125	8.875	8.475	8.375	8.225	8.875	9.45	9.45	9.6	9.225	9.175	9.1	9.025	9.55	9.575	9.25	9.475	9.825	8.6	8.975	8.65	8.775	8.375	8.175	8.725	8.125	8.35	8.575	8.775	7.53333	7.525	7.95	7.05	7.975
	rat 8	13.775	12.9	13.825	14.025	13.55	13.15	13.275	13.2	13.225	12.675	12.45	13.025	12.725	12.525	12.675	12.75	12.575	12.525	12.975	13.15	12.95	12.975	13	12.875	12.875	13.175	12.775	13	13.1	13	12.625	13.3	13.2	13.5	13.2	12.675	12.725	12.9	12.875	13.075	13.425	13.325	13.4	12.8667	13.3	13.6	12.875	13.35
	rat 9	18.325	18.775	19.525	18.75	19.275	19.175	19.25	18.525	18.375	18.375	18.6	18.6	18.175	18.575	19.6	18.475	19.225	18.525	19.8	19.575	18.825	18.025	18.65	18.35	18.175	19.4	19.275	19.05	19.6	18.775	18.8	18.325	18.75	18.325	18.95	18.375	18.6	18.875	18.35	18.075	18.4	18.875	18.075	19.1667	18.25	18.05	17.825	18.05
	rat 10	15.6	16.125	15.675	16.2	16.2	15.075	15.825	15.575	16.4	16.025	15.825	16.025	14.85	15.1	15.35	15.675	16.075	15.325	15.25	15.125	15.05	15	15.35	15.1	15.65	15.025	14.5	14.9	15.825	15.55	16.475	15.3	15.625	16.675	16.05	16.525	15.45	16.55	15.625	15.725	16.825	16.35	17	16.9333	17.7	17.125	17	17.075
	rat 11	28.425	26.575	26.925	27.675	28.675	27.375	27.225	25.625	26.475	26.775	26.575	26.3	26.325	26.225	26.225	26.175	25.675	26.325	26.975	26.975	26.875	26.25	25.75	26.15	26.025	25.95	26	26.7	25.75	25.275	25.95	25.85	25.775	25.15	25.9	26.25	25.05	24.575	24.925	25.675	24.2	24.725	24.2	23.7	25.15	24.525	24.9	24.175
	rat 12	21	21.95	22.5	21.875	20.175	20.425	20.725	21.875	21.675	22.3	21.25	21.85	21.975	21.725	22.525	22.275	22.525	21.65	22.35	22.1	21.85	21.45	20.95	22.875	21.825	22.525	22.425	22.925	22.75	22.525	22.4	22.175	22.925	21.975	22.525	22.075	22.6	22.275	22.975	22.775	23	21.975	22.325	22.7667	22.325	22.7	21.975	22.475
	MYOCARDIAL OXYGEN CONSUMPTION [ml/min/100g wwt]
		min 1	min 2	min 3	min 4	min 5	min 6	min 7	min 8	min 9	min 10	min 11	min 12	min 13	min 14	min 15	min 16	min 17	min 18	min 19	min 20	min 21	min 22	min 23	min 24	min 25	min 26	min 27	min 28	min 29	min 30	min 31	min 32	min 33	min 34	min 35	min 36	min 37	min 38	min 39	min 40	min 41	min 42	min 43	min 44	min 45	min 46	min 47	min 48
	rat 1	13.575	13.35	12.95	12.575	12.85	12.425	12.55	12.625	12.475	12.55	12.425	13.25	12.475	12.7	13.4	12.85	12.525	12.65	13.25	13.075	12.95	13.025	12.9	13.95	12.45	13.625	13.7	13.125	14.25	14.2	14.85	14.75	13.9	14.325	14.1	14.725	13.75	14.475	14.525	13.625	14.525	14.475	14.55	13.9	13.85	14.075	14.075	14.375
	rat 2	12.9	13.275	12.475	12.325	12.075	11.625	12.075	12.65	12.225	11.9	11.575	11.375	11.1	11.45	11.35	11.725	11.975	11.9	12	11.8	11.3	11.775	11.9	12.975	12.425	12.9	12.15	11.875	12.375	12.25	11.975	12.575	12.8	12.975	12.4	12.2	13.325	13.2	13	11.975	12.225	12.75	13.575	13.5	12.55	12.5	12.55	12.7
	rat 3	22.9	22.525	22.55	22.675	22.875	23.075	23.175	23.05	23.15	23.425	23.225	23.2	23.625	23.3	23.425	22.8	23.375	23.775	24.125	23.3	23.4	23.95	24.275	24.175	23.65	23.65	23.95	24.175	24.2	23.65	24.2	23.925	23.45	24.075	23.75	23	25.3	24.825	24.85	24.95	24.6	23.675	25.125	25.7	25.55	25	24.425	24.55
	rat 4	29.325	29.25	29.6	29.475	29.425	29.425	29.425	29.35	29.6	29.5	29.625	29.225	29.45	29.575	29.7	29.55	29.575	28.875	28.45	28.625	29.775	30.6	29.775	29.225	28.7	28.6	27.975	27.75	28.7	27.9	27.875	27.4	27.625	27.95	27.55	27.45	27.15	26.725	27.15	27.975	28.175	28.525	28.2	28.2	27.45	27.825	26.775	28
	rat 5	15.65	16.1	16.825	15.85	16.3	16.2	15.9	15.85	15.4	14.95	15.025	14.575	14.525	15.4	15.1	14.8	14.65	14.85	14.5	14.7	14.325	14.275	14.725	14.975	15.05	14.2	15.25	15.25	14.75	13.65	14.45	14.875	15.025	14.65	13.825	15.25	15.525	14.575	15.525	15.075	14.65	14.65	14.9	15.2333	14.35	14.275	14.45	14.5
	rat 6	16.2	15.975	16.65	16.175	16.15	14.8	15.375	15.55	15.65	14.9	15.425	14.625	14.3	15.175	15.55	15.875	15.625	15.325	15.55	14.175	13.375	15.475	17.825	14.3	16.175	14.65	15.15	14.8	15.2	14.375	15.625	14.9	15.325	14.35	14	14.35	14.975	14.5	15.025	15.3	14.725	14.95	14.55	14.9	15	14.35	14.15	14.475
	rat 7	11.775	11.85	11.25	10.9	10.875	11.1	11.675	11.775	12.5	11.725	12.05	12.375	12.05	11.05	11.375	11.3	10.9	10.7	10.325	11.175	11.925	11.925	12.1	11.6	11.575	11.45	11.45	12.15	12.25	11.875	12.2	12.65	11.1	11.625	11.15	11.35	10.85	10.55	11.275	10.55	10.85	11.2	11.225	9.7	9.65	10.25	9.175	10.35
	rat 8	15.8	14.725	15.95	16.325	15.775	15.3	15.425	15.375	15.425	14.8	14.575	15.225	14.925	14.825	15.2	15.55	15.4	15.4	15.975	16.175	15.95	16	16.025	15.9	15.75	16.075	15.6	15.9	16	15.875	15.45	16.3	16.2	16.525	16.125	15.525	15.575	15.825	15.8	16.075	16.5	16.425	16.575	15.9333	16.45	16.875	15.975	16.55
	rat 9	20.025	20.65	21.6	20.825	21.45	21.4	21.1	20.75	20.625	20.675	20.925	20.95	20.45	20.9	22.1	20.8	21.7	20.9	22.15	21.85	21.2	20.3	20.975	20.7	20.5	21.75	22	21.425	21.925	21.05	20.825	20.9	21.225	20.775	21.55	20.925	21.175	21.5	20.925	20.625	21.025	21.525	20.625	21.9	20.85	20.65	20.4	20.675
	rat 10	18.075	18.875	18.5	19.225	19.35	18.075	19.1	18.775	19.95	19.475	19.3	19.575	18.15	18.5	18.9	19.275	19.65	18.9	18.825	18.675	18.625	18.6	19	18.675	19.375	18.625	18	18.5	19.725	19.275	20.35	18.925	19.35	20.7	19.95	20.275	19.275	20.675	19.55	19.7	21.05	20.475	21.275	21.2	22.2	21.475	21.375	21.425
	rat 11	38.55	37.925	38.425	39.65	41	39.3	39.475	37.275	38.45	39.075	38.9	38.475	38.55	38.4	38.5	38.5	37.85	38.85	39.875	39.9	39.725	38.775	38.15	38.75	38.6	38.45	38.5	39.55	38.15	37.525	38.55	38.475	38.425	37.525	38.65	39.225	37.45	36.825	37.375	38.5	36.225	37.025	36.25	35.5	37.75	36.85	37.45	36.375
	rat 12	30.35	31.925	32.95	32.3	29.8	30.375	30.925	32.725	32.375	33.325	31.875	32.85	33.075	32.775	34.1	33.725	34.025	32.725	33.9	33.6	33.25	32.65	31.9	34.9	33.4	34.5	34.325	34.95	34.725	34.375	34.275	34.025	35.175	33.75	34.65	33.925	34.775	34.3	35.375	35	35.275	33.65	34.225	35.0667	34.475	35.05	33.95	34.7
	PARTIAL PRESSURE OF CO2 IN PERFUSATE [mmHg]
		min 1	min 2	min 3	min 4	min 5	min 6	min 7	min 8	min 9	min 10	min 11	min 12	min 13	min 14	min 15	min 16	min 17	min 18	min 19	min 20	min 21	min 22	min 23	min 24	min 25	min 26	min 27	min 28	min 29	min 30	min 31	min 32	min 33	min 34	min 35	min 36	min 37	min 38	min 39	min 40	min 41	min 42	min 43	min 44	min 45	min 46	min 47	min 48
	rat 1	45	44.7	44.925	45.2	45.35	45.825	45.725	45.575	46.725	46.8	46.525	46.4	46.675	46.875	46.75	46.925	47.125	47.275	47.725	47.75	47.2	46.65	46.35	46.125	46.3	46.075	45.775	45.55	45.025	45.025	44.75	44.55	44.775	45.125	45.375	45.075	45.05	45	45	45.05	45.1	44.775	44.725	44.8333	44.75	44.825	44.675	44.975
	rat 2	43.65	43.475	43.475	43.55	43.7	43.675	43.7	43.775	43.9	43.875	43.9	43.825	43.875	43.525	43.15	43.1	43.15	43.475	43.725	43.85	43.875	43.675	43.8	44.35	44.175	44.025	43.775	43.55	43.4	43.625	44.25	44.45	44.525	44.6	44.7	44.65	44.675	44.85	45.1	45.3	45.45	45.225	45.175	45.1667	45.3	45	45.1	45.2
	rat 3	42.35	42.325	42.475	42.975	43.175	43.175	43.325	43.525	43.75	43.875	44.225	44.5	44.45	44.25	44.3	44.275	44.275	44.2	44.275	44.45	44.825	44.85	44.825	44.8	44.875	45	44.9	44.6	44.55	44.75	44.9	45.025	45.225	45.325	45.225	45.325	45.325	45.675	45.125	44.425	44.325	44.425	44.675	44.8	44.875	44.8	44.625	44.55
	rat 4	46.225	46.625	47.3	47.95	48.225	47.9	47.6	47.275	47.3	47.125	47.225	47.4	47.55	47.55	47.75	47.85	48.125	48.45	48.625	48.95	49.1	49.2	49.6	49.25	49.175	49.575	49.8	49.55	49.825	49.9	49.475	49.85	50.05	49.825	50.125	50.4	50.425	50.95	51.4	51.725	51.85	51.7	51.85	52	52.025	52.25	52.35	52.75
	rat 5	43.475	44.05	43.25	43.375	43.3	43.65	44.025	44	44.425	44.225	43.975	43.9	43.825	44.05	43.9	43.725	43.325	43.2	43.625	43.675	43.875	43.9	44.325	44.425	44.225	44.45	44.575	44.625	44.875	45.125	45.5	45.9	46	45.95	45.8	45.725	46.025	46.25	46.375	46.5	46.55	46.4	46.4	46.4	46.4	46.35	46.25	46.325
	rat 6	46.275	46.7	46.725	46.5	46.575	46.875	47.5	47.975	48.2	48.3	48.7	49	49.2	49.525	49.875	50.025	50.15	50.2	50.675	51.175	51.475	52.025	52.45	52.6	52.825	52.975	53.15	53.55	53.6	53.825	53.875	53.8	54.05	54.275	54.65	55.15	55.65	55.7	55.525	55.625	55.625	55.575	55.775	55.4	55.875	56.05	56.325	56.325
	rat 7	46.85	46.55	46.425	46.6	46.975	46.95	47.05	47.175	47.425	47.525	47.725	48	48.225	48.625	48.875	48.975	49.275	49.6	49.675	49.775	50.125	50.2	50.125	50.2	50.3	50.125	50.175	50.425	50.575	50.7	50.95	51.225	51.275	51.425	51.525	51.625	51.475	51.25	51.15	51.3	51.3	51.475	51.425	51.8667	51.875	51.85	51.925	52.05
	rat 8	44.3	44.375	44.05	43.95	44.425	45.025	45.325	45.6	45.55	45.6	45.95	46.525	46.725	47	47.275	47.65	47.9	48.1	48.325	48.45	48.525	48.6	48.75	48.65	48.425	48.625	49.025	49.225	49.45	49.6	49.725	49.825	50	49.7	49.55	49.675	49.725	49.725	49.825	49.975	49.975	50.1	50.4	49.8	49.575	49.45	49.15	49.475
	rat 9	40.35	41.2	42.5	42.3	41.675	42.175	43.475	44.375	44.375	44.75	45.475	45.525	45.5	45.95	44.9	43.85	43.85	44.05	44.125	44	44.025	44.325	44.35	44.15	43.75	43.85	44	43.925	43.625	42.375	42.225	42.75	43.4	43.45	43.2	43.25	43.5	43.55	42.6	41.9	41.775	41.875	41.55	41.6	41.45	41.125	41.125	41.075
	rat 10	45.825	46.325	46.275	45.25	44.875	45.3	45.525	44.475	43.875	44.275	44.2	43.6	43.65	43.4	43.375	43.175	42.275	42.25	41.925	41.125	40.775	41.3	41.125	40.75	41.275	41.475	41.675	41.575	42.325	42.425	41.75	41.7	41.7	41.65	41.55	41.7	41.7	41.825	42.65	42.475	42.275	42.3	41.225	40.3667	40.05	42.075	44.975	45.45
	rat 11	42.05	42.05	41.85	41.85	42.075	42.5	43.225	43.25	42.6	42.175	43.025	43.775	44.15	44.1	44.05	44.075	44.2	44.625	44.875	45	45.15	45.275	45.525	45.95	45.95	45.7	45.375	45.35	45.75	45.9	46.125	46.275	46.525	46.5	46.875	46.875	47.425	48.025	48.45	48.4	48.125	47.3	45.7	44.9667	44.75	44.725	44.725	44.775
	rat 12	40.3	41.125	41.525	41.65	41.775	41.725	42	42.425	42.225	42.025	42.1	42.05	42.125	42.2	42.175	42.425	42.15	42.325	42.5	42.575	42.8	42.4	42.4	42.125	42.275	42.475	42.725	42.375	42.2	42.225	42.275	42.225	42.125	41.875	41.575	41.2	41.4	42.025	42.6	42.15	41.75	41.8	42.05	42.3	42.275	42.15	42.25	42.55
	PARTIAL PRESSURE OF O2 IN PERFUSATE [mmHg]
		min 1	min 2	min 3	min 4	min 5	min 6	min 7	min 8	min 9	min 10	min 11	min 12	min 13	min 14	min 15	min 16	min 17	min 18	min 19	min 20	min 21	min 22	min 23	min 24	min 25	min 26	min 27	min 28	min 29	min 30	min 31	min 32	min 33	min 34	min 35	min 36	min 37	min 38	min 39	min 40	min 41	min 42	min 43	min 44	min 45	min 46	min 47	min 48
	rat 1	62	59	57.25	53.5	51	48.25	47	45.5	45	44.75	42.75	41.5	40.5	40	39.75	38	37.25	35.5	34.5	32.75	31	30	29.25	29	28	27	27	27.5	28.75	29	29	28.25	28	27.25	26.75	26.25	26.5	26.75	26	25.5	26.5	27.5	26.25	25	25	24	24	23
	rat 2	58.25	53.25	50.75	46.75	44	41.25	39	37.5	36	34.75	32.75	31.75	32	33	32.75	30.5	29.5	28	27.5	26.75	25.75	25.5	24.75	24.5	28.25	28.75	28	27.75	26.5	25.25	24.75	24	24	23.25	22.75	22.25	21.75	21	21	20.5	20	20	19	19	19	18.75	18	18
	rat 3	67.5	67	66.5	66.75	67.75	67.25	67	66.75	66	66	66	66	66	66	65.25	61.75	52.5	52.25	52.5	53	52.75	51.75	52	52	52	52	51	51	50.75	50	49.5	49	48.25	48	48	48.75	49	49.25	50	51.5	52	52	51	51	51	51.5	51.5	52
	rat 4	58.75	55.75	53.75	51.75	51	50.5	50	48.75	48	47.25	47	46	45.75	44.25	43	43	36.25	33	32	36.25	37	36	36	35.75	33.75	32	30.75	30	29.25	29	28	27.5	27	26	25	25	23.75	23	22.25	21.25	21.25	22	22	21.3333	22	21.5	22	20.5
	rat 5	63.25	60	57.75	54.5	53	51.5	50	48.25	47	46.25	45.25	44.5	43.25	40.75	42	41.5	40.25	38	36.25	35	33.75	32.25	30	30	30	30.25	28.75	26.75	26.25	26	25.25	24.25	24.25	24	24	24	24	24	23.25	22.75	23	23	22.25	21.6667	20.75	20.25	21	21
	rat 6	59.25	53.5	49	44.25	40	37	33.5	32	31.5	30.25	29.5	29.25	28.5	26.75	27.5	28	27	27	27.5	26.25	24.5	20	22.5	24	24	24	22.75	21	20	20	19.5	19.75	20	20	20.25	18.25	18	18	18.75	18.75	18.75	18.25	18	17	16.75	15.5	16	15.75
	rat 7	61	61	61	60.75	53	52.5	52	52	51	51	50	48.5	44.75	37.75	33	22.75	17.5	20.5	29.75	27.25	26.75	27.75	28	28.25	28	28	25	22.75	19.75	19	17.5	17	16	15	15	14.5	13	14	14	12.75	11.5	10	20	17.3333	17.75	15.75	12.5	12.25
	rat 8	55.25	57	52.5	48.25	48.5	48	48	47.25	47	46.75	46	46	44.25	40	33.25	26	23.25	20.5	20	20	19.75	19	18.75	19	24	24.75	24	24	24	23.5	23	22.5	22.5	23.75	24	23.25	23	22.5	22	21.25	20.5	19.75	18	18	17.75	17.25	17	17
	rat 9	61.25	58.5	55.75	53.5	52	51	50.5	49	48.75	47.5	47	47	47.25	47.25	47	47	46.5	46	46	46.25	47.25	47	47	46	45.75	45	45.5	48.25	50	49.25	47.5	45.75	44.5	43.5	42.5	41.5	41.5	41.5	41	40.25	40	40.75	40.25	40	40	39.75	39.25	39
	rat 10	72.5	67.5	64.5	61.75	58.75	57	54.75	54	52	50.75	49.5	48.75	48	46.5	45	45	44.25	44	43.75	43	42.25	41.75	42	42	42	42	41	41	39	41.5	43	42.5	42	41.25	40	39.25	38	37.75	37	36	37	36.25	37	37	36.5	35.75	35.25	35.75
	rat 11	55.5	56.5	56.25	54.75	55.25	53.5	48.75	47.25	48	45.75	44.5	44.5	44	44	42.75	41.75	40.75	40	39.5	39	39.25	39.5	38.25	38	38	38.25	38.5	38	38	37.25	37	35.75	35	35	34.5	34	33.75	32.75	32	32.25	33	33	32.5	32	31.75	31	30.75	30
	rat 12	62.5	59.5	56.5	52.75	52	49.5	47.75	46.5	47.25	47	45.25	44	43.5	42.25	40.5	40.5	42	41.5	40	38.75	38	38	38	37	35.75	35	35.25	37	37	36.75	35.5	34.5	34	33.75	33	33	33	32.5	32.5	33.5	34.25	35	34.5	32.6667	31	31	31	31
	pH
		min 1	min 2	min 3	min 4	min 5	min 6	min 7	min 8	min 9	min 10	min 11	min 12	min 13	min 14	min 15	min 16	min 17	min 18	min 19	min 20	min 21	min 22	min 23	min 24	min 25	min 26	min 27	min 28	min 29	min 30	min 31	min 32	min 33	min 34	min 35	min 36	min 37	min 38	min 39	min 40	min 41	min 42	min 43	min 44	min 45	min 46	min 47	min 48
	rat 1	4.89	5.1825	5.1875	5.2025	5.2075	5.2225	5.24	5.255	5.2475	5.2525	5.2525	5.2575	5.26	5.2525	5.26	5.26	5.26	5.2675	5.275	5.2925	5.2975	5.305	5.31	5.31	5.3125	5.33	5.3325	5.325	5.3225	5.3175	5.3225	5.33	5.335	5.345	5.3425	5.345	5.35	5.3525	5.355	5.3625	5.35	5.3475	5.365	5.37	5.3725	5.3825	5.39	5.4
	rat 2	5.2125	5.2975	5.3025	4.0625	5.31	5.3175	4.0975	5.3325	5.3475	2.015	5.36	5.3725	5.3775	5.3825	5.375	4.09	5.4	5.4025	4.165	5.4225	4.1425	4.15	5.455	5.4375	1.6675	5.4075	5.4175	5.4325	5.44	5.4625	4.6675	5.475	5.48	4.9875	5.4975	5.4325	5.51	5.52	5.5275	5.5375	5.55	5.56	5.5575	5.56667	5.57	5.5775	5.5825	5.59
	rat 3	5.315	2.82	5.3175	5.3075	5.3075	5.3025	5.2975	4.0475	5.3	5.3	5.32	5.3175	5.31	3.395	5.3	5.295	5.2925	5.285	5.28	5.28	5.2775	5.2775	5.0825	5.27	5.2675	4.8975	5.26	5.27	5.2675	5.27	5.2725	5.2725	5.2775	5.28	4.5825	5.28	5.27	2.7725	5.2625	5.26	4.08	5.27	5.2675	5.27333	5.265	5.26	5.26	4.01
	rat 4	3.055	3.1125	3.17	3.1975	3.2375	3.255	2.52	3.3025	3.315	3.355	3.3675	3.3925	3.4175	1.9375	3.4925	3.49	5.02	5.495	5.5	5.4975	5.4975	5.5	2.9575	5.495	5.5075	5.5175	5.5225	5.5225	5.025	5.53	5.54	5.5425	5.5425	5.555	5.56	5.56	5.57	5.5875	5.59	5.5925	5.59	5.5875	5.5875	5.59333	5.5975	5.6	5.595	5.605
	rat 5	5.2625	5.2625	5.2625	5.27	5.27	5.265	5.27	5.275	5.2775	5.28	5.285	5.29	5.3025	5.2975	5.29	5.295	5.3025	4.8225	5.3375	5.34	4.095	5.3675	5.3875	1.57	0.3	5.3825	4.8425	5.1325	5.4225	4.255	5.44	5.445	5.4475	4.3975	5.4525	5.4575	5.47	5.4625	5.4775	5.4775	5.48	5.48	4.35	5.49	5.505	5.51	4.255	5.5125
	rat 6	5.18	5.2075	5.23	5.245	5.2725	5.2975	5.3175	5.33	5.3325	5.345	5.35	5.355	5.3675	5.375	5.3675	5.37	5.375	5.3725	5.3725	5.39	5.4175	5.47	5.43	5.42	5.4275	5.4125	5.45	5.475	5.4925	5.7775	5.4925	5.5	5.49	5.49	5.4975	5.525	5.5325	5.51	5.525	5.5225	5.53	5.5425	5.545	5.56333	5.57	5.585	5.58	5.595
	rat 7	6.2525	6.2525	6.335	5.9475	6.31	4.865	6.315	6.3075	5.85	5.86	6.3075	6.3125	6.3225	6.33	6.34	6.35	6.345	6.3525	4.85	6.345	6.3575	5.82	6.09	6.345	6.3425	6.3425	6.3575	6.36	6.375	6.39	6.3875	6.39	6.4	6.3975	4.84	6.41	6.41	6.4125	6.395	6.415	6.4275	6.42	11.4025	6.43667	6.4475	6.4475	6.4575	6.465
	rat 8	6.355	6.445	6.4375	6.4375	6.435	6.44	6.435	6.465	6.4475	6.4575	6.4275	6.4725	6.4525	4.9275	6.425	6.4325	1.92	6.43	6.4325	6.43	6.435	6.445	3.87	6.44	6.4425	5.89	5.89	6.4325	6.4475	6.44	6.4375	6.45	6.2175	6.42	6.415	3.3225	6.4175	6.4225	3.32	4.875	6.4275	6.435	6.44	6.43	6.445	6.4425	6.4425	6.45
	rat 9	7.33	7.33	7.33	7.3225	7.3	7.31	7.2825	7.3	7.3	7.2825	7.3	7.3	7.3	7.3	7.3	7.3	7.3	7.3	7.3	7.3	7.3	7.3	7.3	7.3	7.3	7.3	7.2825	7.3	7.3	7.3	7.2825	7.3	7.3	7.3	7.3	7.2825	7.3	7.3	7.3	7.3	7.3	7.3	7.3	7.3	7.305	7.31	7.3	7.3
	rat 10	7.3	7.3	7.3	7.3	7.3	7.3	7.275	7.3	7.3	7.3	7.3	7.3	7.3	7.3	7.305	7.31	7.3	7.3	7.3	7.2825	7.3	7.3	7.3	7.305	7.3	7.3	7.3	7.3	7.3	7.2825	7.3	7.3	7.3	7.3	7.3	7.305	7.3	7.3	7.3	7.3	7.3	7.3	7.3	7.3	7.305	7.3	7.3	7.3
	rat 11	7.3	7.3	7.3	7.3	7.3	7.3	7.305	7.3	7.3	7.3	7.2825	7.3	7.3	7.3	7.3	7.3	7.3	7.3	7.3	7.3	7.3	7.31	7.3	7.3	7.3	7.3	7.3	7.3	7.3	7.31	7.3	7.3	7.3	7.3	7.3	7.3	7.3	7.3	7.3	7.3	7.3	7.3	7.3	7.3	7.3	7.3	7.3	7.3
	rat 12	7.3	7.3	7.3	7.3	7.3	7.3	7.3	7.31	7.3	7.3	7.305	7.3	7.3	7.3	7.31	7.3	7.3	7.3	7.3	7.31	7.31	7.3	7.3	7.3	7.305	7.3	7.3	7.3	7.3	7.3	7.31	7.3	7.31	7.3	7.3	7.3	7.3	7.3	7.3	7.3	7.31	7.3	7.3	7.3	7.3	7.3	7.3	7.3
[truncated: 12 more columns]

## Sheet: M-2 Group
								M-2 GROUP
	HEART RATE [beats/min]
		min 1	min 2	min 3	min 4	min 5	min 6	min 7	min 8	min 9	min 10	min 11	min 12	min 13	min 14	min 15	min 16	min 17	min 18	min 19	min 20	min 21	min 22	min 23	min 24	min 25	min 26	min 27	min 28	min 29	min 30	min 31	min 32	min 33	min 34	min 35	min 36	min 37	min 38	min 39	min 40	min 41	min 42	min 43	min 44	min 45	min 46	min 47	min 48
	rat 1	324.75	319	309.75	311	320	314.5	314.75	321.5	319	309.75	321.75	317	256	261.5	269.25	267.25	251.5	291.25	300.5	320	320.75	320	323.75	325.25	318.25	324.5	314	309.5	321.25	291.25	302.25	304.75	280.25	243.75	247.25	274.25	245.5	235.5	228.75	248.75	244	250.5	267.25	258	246.75	259	267.75	266.5
	rat 2	254.25	246.75	207.75	241.5	213	245.75	248.5	247.25	244.75	247.25	232.75	248.5	246.25	244	246.25	239	236.75	237	210.25	201.5	221.75	238.25	242.25	245.75	247.5	248.25	241.25	221	207	209.25	231.25	236.75	222	247	243	208.5	245.5	244.5	247.5	239.5	227.5	224.75	242.5	244.75	245.75	237.75	228.75	240.5
	rat 3	250	260.5	263	275.75	254	255.25	241	241	251.5	256.5	259.25	258	258.75	257.5	276	275.5	286.75	290.25	288.25	280.5	268.25	258	256.25	257	257.5	269	343.75	263.25	260.5	254.5	259	275	261	258.75	250.75	257	252.75	258	261.25	260	260.5	250.5	256.25	260.25	261.25	261.5	259	273.5
	rat 4	151	194.25	152.25	154.25	171.75	191.25	197.75	199	248	217.25	148.25	143.75	165.5	174.5	178	176.5	178.5	176.5	168.75	169.25	164	164.75	173	177.5	179.75	171.75	159	159	154.75	151.25	144.75	149	141	153	139.75	141.25	157.75	176	183	182	189.5	193.5	191.25	183.5	178	156.25	155.5	154
	rat 5	216.5	218.5	216.5	219.5	228.5	229.5	230.75	237.5	242.25	242.5	227.5	229.5	237.5	245	250.25	253.5	249	248.5	247.75	239.75	257	254.5	240.75	241.5	241.5	254.25	248.25	235.25	223	230.5	182.5	263.5	260.5	248.25	257.75	265.25	255	244.25	257.5	277.5	277.75	270.75	285.25	239.5	252.5	248	256.5	266.5
	rat 6	266.5	257.25	258	259	261.5	260.75	257.25	251.25	243.75	235.75	235.25	232.75	228.5	227.5	225.25	221.75	228.5	226.25	233.25	240.25	234	233.5	230	231.75	238.75	236.25	240	239.5	243.5	239.5	240	239	239.75	237.25	240.25	240.75	233.5	230	227.5	230.25	241.5	243.25	247.5	255.25	253	246	246	250.25
	rat 7	209.25	201.5	190.5	235.5	199.75	209.25	241.5	214.75	201.75	196	197	193.5	235.75	223.5	198.5	193.75	194.5	207.5	186.5	185	193.25	211.25	202.75	201.75	209.5	202.75	208.75	197	188.5	191.25	185	181.75	207.25	201.75	192	196.5	210.5	216.75	201	205.75	211.25	202.5	201	214.75	210.25	227	221.25	215.75
	rat 8	273.75	274.75	271	265.75	268.75	266.75	263	261.75	256.25	262	264.5	273.75	290.75	289.25	278.5	263.25	264	275.75	263.5	255	257.75	253.5	254.75	252.25	249	248.25	249.5	240	243.75	243.75	246.25	238.25	236.25	240	238	239.75	239.25	238.5	238.5	237.5	240.25	239.75	239.5	240.5	242.5	237	239.75	240.5
	rat 9	304.25	312.75	310.25	311	310.5	313.25	311.5	318.5	314.75	310.5	322	335	314.5	304.75	310	314.5	287.75	310.5	311.5	330.25	310.25	335.25	332	322.75	333	317.75	331	313	333.5	327.25	326.5	328	329.5	316	326.5	338.25	326.5	327.75	336.75	324.5	326.5	322.5	331.5	347.5	335.25	335.75	344.75	338.5
	PRELOAD PRESSURE [mmHg]
		min 1	min 2	min 3	min 4	min 5	min 6	min 7	min 8	min 9	min 10	min 11	min 12	min 13	min 14	min 15	min 16	min 17	min 18	min 19	min 20	min 21	min 22	min 23	min 24	min 25	min 26	min 27	min 28	min 29	min 30	min 31	min 32	min 33	min 34	min 35	min 36	min 37	min 38	min 39	min 40	min 41	min 42	min 43	min 44	min 45	min 46	min 47	min 48
	rat 1	12.475	12.3	12.475	12.45	12.35	12.5	12.45	12.675	12.3	11.6	12.55	12.925	12.85	12.725	12.75	12.975	12.875	12.925	12.9	12.8	12.725	12.75	12.7	12.65	12.7	12.8	12.725	12.7	12.65	13	12.775	12.75	12.775	12.75	12.775	12.825	12.775	12.75	12.725	12.925	12.725	12.8	12.825	12.95	12.95	13.025	12.9	12.825
	rat 2	13.375	13.55	13.525	13.375	13.475	13.225	13.15	13.425	13.525	13.55	13.925	13.65	13.4	13.325	13.325	13.45	13.525	13.45	13.5	13.55	13.525	13.375	13.3	13.6	13.425	13.425	13.45	13.275	13.325	13.7	13.525	13.3	13.375	13.25	13.2	13.275	13.4	13.375	13.275	13.225	13.2	13.35	13.325	13.3	13.375	13.35	13.3	13.175
	rat 3	13.575	13.65	13.5	13.325	13.575	13.45	13.325	13.35	13.4	13.5	13.425	13.425	13.5	13.5	13.55	13.475	13.65	13.6	13.65	13.625	13.525	13.6	13.55	13.475	13.425	13.725	13.675	13.575	13.625	13.525	13.45	13.525	13.375	13.65	13.6	13.575	13.675	13.55	13.775	13.725	13.75	13.85	13.65	13.675	13.775	13.6	13.625	13.8
	rat 4	12.3	12.275	12.1	12.175	12.125	12.1	12.075	12.025	12.05	11.975	12	11.95	12	11.9	12.075	12.05	12.025	12.15	12.025	12.075	12.075	12.05	12.075	11.875	12.05	12.075	12.125	11.925	11.95	12.05	12.1	12.15	12.075	12.125	12.025	12.05	12.025	12.175	12.125	12.2	12.2	12.3	12.325	12.3	12.375	12.325	12.3	12.15
	rat 5	13.375	13.5	13.575	13.4	13.475	13.45	13.425	13.4	13.425	13.5	13.475	13.45	13.45	13.525	13.525	13.55	13.475	13.45	13.425	13.425	13.475	13.45	13.5	13.4	13.325	13.4	13.375	13.45	13.5	13.5	13.375	13.5	13.625	13.575	13.5	13.55	13.475	13.55	13.45	13.525	13.475	13.45	13.475	13.4	13.4	13.425	13.475	13.425
	rat 6	13.475	13.5	13.575	13.525	13.55	13.65	13.55	13.675	13.675	13.7	13.625	13.725	13.525	13.725	13.675	13.55	13.675	13.55	13.75	13.75	13.725	13.675	13.725	13.625	13.825	13.775	13.825	13.975	13.875	13.875	13.775	13.9	13.95	13.875	13.85	13.825	13.925	14.025	13.975	14	13.825	14.075	14	14.1	14.025	13.925	13.975	14.05
	rat 7	12.625	12.925	12.725	12.675	12.6	12.6	12.575	12.525	12.45	12.6	12.55	12.65	12.425	12.45	12.55	12.65	12.675	12.575	12.65	13.075	12.8	12.55	12.825	12.75	12.625	12.675	12.6	12.675	12.8	12.85	12.9	12.975	12.9	12.875	12.85	12.775	13.075	13.075	12.9	12.85	12.825	12.775	12.825	12.875	12.825	12.825	13.025	13.15
	rat 8	12.65	12.675	12.625	12.7	12.525	12.525	12.55	12.2	12.05	12	12.5	13.125	13.1	13.15	13.15	13	13.325	13.2	13.225	13.125	13.3	13.4	13.325	13.375	13.325	13.35	13.4	13.55	13.575	13.5	13.525	13.525	13.475	13.6	13.6	13.5	13.425	13.55	13.575	13.65	13.625	13.675	13.55	13.675	13.75	13.775	13.775	13.925
	rat 9	13.15	13.125	13.05	13.025	13.1	13.025	13.075	13.15	13.175	13	13.05	13.075	12.9	13.4	13.4	13.175	13.075	13.075	13	12.95	13.175	13.2	13.15	13.125	13.15	13.05	13.05	13.05	13.025	13.1	13.025	13.2	13.2	12.975	13.1	13.15	13.15	13.075	13.125	13.1	13.225	13.4	13.375	13.2	13.35	13.275	13.3	13.25
	AORTIC SYSTOLIC PRESSURE [mmHg]
		min 1	min 2	min 3	min 4	min 5	min 6	min 7	min 8	min 9	min 10	min 11	min 12	min 13	min 14	min 15	min 16	min 17	min 18	min 19	min 20	min 21	min 22	min 23	min 24	min 25	min 26	min 27	min 28	min 29	min 30	min 31	min 32	min 33	min 34	min 35	min 36	min 37	min 38	min 39	min 40	min 41	min 42	min 43	min 44	min 45	min 46	min 47	min 48
	rat 1	141.25	137.55	138.975	139.6	141.4	142.65	144.775	137.3	142.125	133.925	136.075	132.025	139.475	140.45	143.475	143	138.975	143.25	138.725	146.675	140.85	143.525	144.675	141.35	141.775	141.15	140.725	141.5	140.9	142.275	141.375	143.425	141.65	143.65	142.525	142.275	142.65	141.75	139.825	140.6	140.35	138.975	139.2	139.575	139.725	137.425	140.225	138.7
	rat 2	109.15	108.875	110.425	113.1	109.425	113.325	112.7	112.725	112.325	110.175	109.025	110.425	111.175	111.45	113.35	111.575	112.1	116.375	111.85	112.725	117.4	115.475	114.75	110.675	114.725	112.325	110.525	109.275	113.45	110.075	114.225	116.725	112.45	113.35	114.6	110.3	115.225	114.725	114.5	114.6	111.35	112.6	115.725	113.725	114.225	115.225	118.025	114.35
	rat 3	98.825	98.025	101.825	102.975	102.875	103.375	104.25	105.25	104.75	105.375	104.5	106.025	104.5	105.4	102.125	100.2	100.575	100.325	101.175	101.2	99.95	103.375	102.375	102.75	102.25	102.75	101.625	102	102.75	103	103.375	103.5	102.25	103.875	103.625	103.125	102.25	102.375	101.375	102.375	100.875	101.75	100.35	102.575	101.575	102.35	102.975	101.825
	rat 4	141.725	142.275	142.65	144.775	145.775	146.925	145.65	147.05	147.9	146.275	149.55	146.275	145.15	139.2	139.2	140.2	138.05	138.825	141	141.5	142.775	143.9	142.775	145.425	142.025	149.225	144.9	143.9	148.7	147.55	147.775	147.9	148.95	148.55	148.425	149.925	146.425	146.95	140.475	139.45	138.95	137.7	136.175	137.55	137.05	140.975	142.4	141.15
	rat 5	105	103.375	105.65	103.125	103	102.625	103.125	103.625	103.625	102.375	105.025	102.875	103	102.75	102.25	101.725	101.375	102.875	101.875	103	105.375	103.75	102	102.625	103.625	103.625	103.125	102.875	102.375	102.25	107.8	103.625	101.5	101.375	103.375	103.875	104.9	103.375	102.25	102.125	102.125	100.875	103.5	101.35	100.5	102.25	102.125	100.5
	rat 6	149.7	150.85	148.95	148.675	145.4	145.275	146.925	146.775	149.825	148.8	150.725	146.775	146.275	146.025	146.9	146.025	143.775	142.025	141.525	144.025	144.4	144.4	142.775	140.725	138.55	138.2	143.15	140.225	139.825	139.075	139.325	141.025	138.7	137.575	133.8	133.175	134.175	133.925	131.925	132.425	133.925	134.925	134.8	129.375	129.725	129.85	131.525	132.8
	rat 7	153.5	150.075	154.125	161.675	158.55	160.925	161.05	161.85	160.925	163.1	162.1	164.6	167.225	164.725	160.05	162.1	161.85	165.225	161.35	157.05	160.975	163.975	162.6	161.1	163.85	163.45	162.975	162.35	160.475	162.35	161.6	163.225	161.825	162.1	160.95	160.175	152.975	154.75	156.375	157.9	158.3	158.15	155.625	158.525	155.875	155.5	154.5	151.225
	rat 8	159.8	162.35	159.5	160.425	160.05	163.575	160.7	160.175	157.875	151.45	147.925	153.4	148.825	143.9	147.2	150.85	147.8	148.4	148.525	147.525	145.4	145.15	140.625	137.45	136.425	136.2	138.075	135.575	135.8	137.45	134.425	133.925	134.55	135.825	132.3	132.425	131.025	130.925	131.375	131	128.85	128.075	127.45	127.85	128.35	128.225	125.075	125.95
	rat 9	145.15	140.35	139.325	140.225	142	142.65	140.85	141	141.4	142.775	143.15	139.575	143.15	131.775	135.175	139.6	139.325	139.975	139.325	140.35	145.275	138.575	138.85	138.95	137.05	137.3	137.325	138.2	137.425	137.45	136.175	136.3	138.7	137.55	139.85	136.575	138.35	136.8	135.55	137.925	136.925	135.675	135.3	135.175	132.925	134.55	132.175	133.55
	AORTIC DIASTOLIC PRESSURE [mmHg]
		min 1	min 2	min 3	min 4	min 5	min 6	min 7	min 8	min 9	min 10	min 11	min 12	min 13	min 14	min 15	min 16	min 17	min 18	min 19	min 20	min 21	min 22	min 23	min 24	min 25	min 26	min 27	min 28	min 29	min 30	min 31	min 32	min 33	min 34	min 35	min 36	min 37	min 38	min 39	min 40	min 41	min 42	min 43	min 44	min 45	min 46	min 47	min 48
	rat 1	89.475	92.9	91.375	92.4	93.4	93.5	94.15	93.65	93.65	85.8	87.45	77.5	84.8	80.25	77.6	84.8	84.8	79.875	87.55	71.175	82.275	79.125	79.375	85.8	86.925	87.8	85.05	86.925	86.55	88.2	87.575	88.175	87.725	86.45	91.1	87.3	88.35	88.35	89.325	88.8	89.7	88.35	87.325	89.225	88.1	88.95	87.7	88.825
	rat 2	66.475	67.35	60.825	63.2	61.975	65.225	66.225	65.35	66.225	67.35	61.575	64.1	65.475	65.725	64.475	66.225	67.475	63.6	63.475	64.1	63.1	67.875	66.975	66.6	66.1	67.225	65.225	63.35	58.925	62.2	63.725	63.1	64.225	67.475	66.1	63.975	67.1	66.1	66.85	65.725	65.975	64.85	65.85	67.975	66.725	63.475	63.35	66.725
	rat 3	60.2	60.85	59.425	58.425	59.3	60.2	61.225	60.7	62.6	60.3	61.825	60.3	63.075	62.575	62.85	62.725	63.1	63.35	63.6	62.325	63.725	60.7	62.7	61.825	63.35	62.35	62.2	61.725	61.7	61.85	61.2	61.825	63.85	61.2	60.575	60.7	61.725	61.35	62.6	61.725	62.6	61.35	61.35	61.35	60.825	59.3	60.575	64.625
	rat 4	60.575	60.325	59.825	60.825	60.575	60.95	61.975	61.2	60.975	62.225	60.075	63.1	62.475	64.6	64.1	64.475	65.1	64.1	63.35	63.575	63.45	63.2	65.975	63.975	66.85	62.85	64.1	64.6	61.95	63.575	63.85	63.85	64.1	62.975	63.975	62.85	64.6	63.575	66.975	65.85	65.475	68.35	67.1	66.85	67.1	63.2	63.325	63.225
	rat 5	62.1	62.85	59.075	62.225	63.35	62.35	62.35	61.3	61.8	64.1	59.95	63.225	63.1	63.225	64.1	63.85	64.6	61.95	63.1	62.725	61.925	61.95	63.6	64.225	63.225	62.85	62.45	62.85	62.725	62.35	58.675	63.475	64.6	64.85	63.325	62.6	60.55	61.55	62.6	64.225	64.1	64.6	61.05	62.6	64.35	61.2	61.075	62.475
	rat 6	76.2	73.7	73.95	73.2	77.475	73.925	75.575	77.225	73.7	75.075	71.775	73.325	74.825	73.2	72.425	71.325	74.325	73.2	74.2	72.175	72.05	72.45	72.45	73.075	75.45	73.325	68.125	69.4	71.05	71.925	70.175	67.1	70.025	70.65	73.075	71.925	71.15	69.775	70.55	71.95	71.575	72.575	71.8	74.575	72.95	73.075	72.575	71.675
	rat 7	86.8	82.15	87.175	85.15	86.8	84.4	88.3	86.925	87.175	85.55	86.175	85.05	91.975	91.225	86.8	86.55	86.55	88.8	87.075	82.925	86.55	92.125	85.925	89.35	89.725	86.175	86.425	86.925	85.55	87.05	84.55	84.65	89.325	88.075	87.175	87.675	88.975	90.85	87.95	90.85	89.325	87.7	89.575	90.1	89.2	91	90.5	87.825
	rat 8	83.925	80.525	85.425	83.025	84.55	83.025	84.175	82.05	82.3	92.5	86.675	85.45	88.475	93.525	85.175	81.3	82.55	78.625	78.475	79	80.025	78.35	81.8	80.9	79.875	81.275	78.35	79.875	81.775	76.075	81.775	82.175	79.875	78.875	79.25	78.875	78.9	79.775	78.625	77.6	80.8	80.275	77.825	77.325	75.45	77.075	77.825	76.7
	rat 9	81.75	88.725	90.75	89.725	90.35	92.15	92.375	93.15	93.125	93.15	93.125	92.5	92.125	87.7	89.35	90	90.75	88.475	90.125	88.6	81.275	89.875	87.725	91.5	90.475	89.225	89.875	91	89.725	91	91	91.9	88.6	91.625	89.725	88.85	89.1	89.85	90.85	88.85	88.975	89.475	89.1	89.725	90.1	89.975	89.35	86.8
	AORTIC MAXIMUM RISE OF THE FIRST PRESSURE DERIVATIVE [mmHg/s]
		min 1	min 2	min 3	min 4	min 5	min 6	min 7	min 8	min 9	min 10	min 11	min 12	min 13	min 14	min 15	min 16	min 17	min 18	min 19	min 20	min 21	min 22	min 23	min 24	min 25	min 26	min 27	min 28	min 29	min 30	min 31	min 32	min 33	min 34	min 35	min 36	min 37	min 38	min 39	min 40	min 41	min 42	min 43	min 44	min 45	min 46	min 47	min 48
	rat 1	2054.25	1532	1703	1835.5	1777.5	1779	1700	1654	1945.25	1557	1517.25	1577	1772	1398.75	1671.5	1629	1596	1624.75	1684.5	1810.5	1466.25	1546.25	1664.5	1742.5	1673	1770.25	1728.5	1881.5	1520.75	1607.75	1608.5	1727.5	1623	1716.25	1546.5	1529.5	1535.75	1520.75	1508.5	1499.25	1618.5	1643.5	1645.25	1400.75	1600	1468	1715.75	1576
	rat 2	1514.75	1554.5	1652.5	1776.5	1534.75	2054.5	1728.5	1579.25	1531.75	1635.5	1660	1788	1673	1608.5	1838.5	1525.5	1684.25	1758	1743.5	1625	1977.5	1874.5	1548.25	1563.5	1826.25	1844	1725	1689	1668.5	1514.75	1462.25	1940.25	1680.5	1818.25	1759.25	1691.5	1912.75	1824	1802	1877.75	1546.25	1666	1944	1697.5	1820.75	1804.75	1840.5	1760.75
	rat 3	1545.5	1368.75	1822	1674.5	1866.5	1821.25	1813.25	1583.75	1560	1759.75	1653	1831.75	1634.25	1602.25	1616.5	1733.75	1604.5	1524	1693.75	1618.75	1577	1667.5	1475.5	1748.25	1662.25	1653	1650.25	1529.75	1560	1500.5	1614.75	1804.75	1616	1656.75	1847	1783	1449	1538.5	1558.5	1404.5	1337.25	1568	1316.25	1666	1637	1635	1430.5	1477.5
	rat 4	2366.75	2472	2236	1999.75	2377.25	2293.25	2059.25	1825.5	1831.25	2093.25	2083.5	2419.75	2201.75	2248.5	1875.25	2120.25	2332.25	2305.25	2114.25	2415.25	2269.25	1986.75	1905.75	1709.5	2009.5	2245.25	2076.25	2156.75	2083	2256.5	1931.25	1782.5	1992	1958	2195	2230.25	1820.25	2424.25	1959.25	2170.25	2052.75	1808.75	1836.5	1711	1959.25	2067.25	2048.25	2088
	rat 5	1372.75	1532	1591.25	1392	1304.75	1460.5	1428.75	1612.5	1446.5	1400.5	1484	1402.5	1439	1578	1430.5	1463.25	1502	1472.5	1443.75	1402.25	1709.5	1610.25	1378.75	1472.5	1570.5	1576.5	1535.25	1461.75	1539.75	1275	1560.25	1553.75	1443	1385.25	1470.5	1552.25	1525.25	1481	1290.75	1454.5	1427	1427.25	1536.25	1246.25	1353.75	1372.75	1522.75	1073.75
	rat 6	2436.25	2593.5	2285.25	2153.25	2120.5	2009.5	1806.75	2293.5	2126.25	2175	2778.75	2482.75	1608.5	2182.25	1856.5	1972	1998.75	2318	2259.5	2360.5	1947.25	1770.5	2029.75	2229.5	2240.25	2136.75	2349.5	2076.75	1953.75	2001.75	2178.75	2167.25	2075.75	2407	2215.5	2103	2042.5	1947.75	2196.75	2291	1968.5	1811.75	1879	1994.75	2007.25	1900.5	1923.25	1705
	rat 7	1709.75	1785	1786	2050.5	1832.75	1638.75	1841.25	2085.5	1702.5	2308	2064.5	1940.25	2094.25	2182.5	1622.25	1677.5	2038.25	1905.75	2075.25	1719.25	2177.75	1871.5	1711.75	2065.75	2026.75	1639	2015.5	1755	2311.75	2110.5	2202.75	2029	1789.25	1753.25	2049.75	1898.25	1940	1638	1839	2122.75	1907.25	1906.5	1848.25	1909	1776.75	1583.75	1934.5	1847.75
	rat 8	1981	2109.25	1850	1770	1796.25	2018.25	1844	1756.75	1716.25	1735.5	1981.25	1764.5	1820	1695.75	1687	1852.75	1717	1893	1666.75	1707.5	1756.5	1728.25	1686	1835.75	1718.25	1795.75	1896.25	1820.25	2105.5	1835.75	1864	1818.25	1750.5	1768.75	1751.5	1651.25	1687	1532.75	1748.25	1815.75	1598	1763.5	1639.25	1699.75	1851.25	1689	1576.75	1728.75
	rat 9	1877.25	1753	1471.75	1538.75	1754	1897.25	1673.25	1770.75	1644.75	1788	1971.75	1665.25	1583.75	1348	1522.5	1514.5	1616.5	1750.25	2095.25	1829.5	1677	1952.5	1963	1559.25	1858	1573.75	1688.25	1806.75	1755	1778.75	1576.75	1618.5	1817	1911.5	1973	1890	1836.25	1767.5	1513.75	1878.25	1756.5	1510	1579.75	1528.75	1491.25	1590.75	1645.5	1670.25
	AORTIC MAXIMUM FALL OF THE FIRST PRESSURE DERIVATIVE [mmHg/s]
		min 1	min 2	min 3	min 4	min 5	min 6	min 7	min 8	min 9	min 10	min 11	min 12	min 13	min 14	min 15	min 16	min 17	min 18	min 19	min 20	min 21	min 22	min 23	min 24	min 25	min 26	min 27	min 28	min 29	min 30	min 31	min 32	min 33	min 34	min 35	min 36	min 37	min 38	min 39	min 40	min 41	min 42	min 43	min 44	min 45	min 46	min 47	min 48
	rat 1	1592	1063.25	1241.25	1189.25	1166.25	1292.75	1430.5	1201.75	1477.5	887.25	1101.5	1059	1174	1081	917.5	1005.75	1134	1048.75	1297.25	1040.25	824	1310	1038.75	1104.25	1056.75	1222.25	1413	1113.25	1139.75	1168.75	1047.75	1097.25	1086	1014.5	1033.25	1245.75	985.5	1039.25	1165.75	1155	1025	1011.5	1083	1215.75	1121	918.25	1356.5	957.25
	rat 2	1200	946.5	1305.5	1466.75	1185.25	1368.5	1263	1253.25	1494	1194	1252	1218.25	1156.75	1189.75	1295	1302.75	1098	1441.75	1146.5	1007	1453	1149.25	1079.5	1156	1289.75	1332	1151.75	1240.25	1132	1241.5	1076.5	1325	1282.25	1167.5	1343.75	1083.25	1164.5	1356.25	1105.5	1475.25	943.75	1094.5	1268.5	1120.25	1166	1048.75	1313	1178.25
	rat 3	1013.25	1011.25	1141	1428.25	1368.75	1330.25	1200.5	1012.5	1150.5	1195.5	1213.5	1252.75	1153.25	1084.25	1218	1090.75	1278.25	1117.5	1123.25	1229	860	1090.75	1070.75	988.75	888	1052.25	930.5	1166	1027.25	1124.75	1224.5	984.75	851	1285	1084.75	1043.75	1036.5	1056.5	865.25	1062	797.75	1184	831.25	1104.75	1103	1151.5	999.25	873.75
	rat 4	1157.25	1353.5	1507.25	1460.25	1380.25	1566.75	1086	1375.5	1669.75	1090.5	1543	1042	1674.5	1079.75	1405.5	1563.75	1235.5	1230	1537.5	1443.5	1139	1371.25	968.75	1485	1254.75	1392.25	1473	1112	1278.25	1259.25	1396.75	1221.75	1196.25	1293.75	1140.5	1545.5	1186.75	1104	1455.25	1320.75	1193.5	1149	1255.5	1253.5	1133.25	1246.5	1265.5	1043.25
	rat 5	898.75	788	1020.75	864.75	809.5	897.5	1026.25	1138.5	1153.25	983.75	838.75	1015.75	936	964.5	950.25	911	934.5	1047.25	927.5	998.5	1252.5	1223.5	924.25	838	972.75	965.75	968.25	1014.25	907.5	876	881.5	1051.5	870	774.25	929.25	1182	1115	1083	984.5	810.5	1035.5	829.75	1135	918.5	754.25	1025.5	985	710.25
	rat 6	2002.75	1966.25	1647.5	1545.75	1197.5	1083.75	1124.5	1373.5	1304.5	1877.75	1708.75	1331.75	1838.25	1784.75	1816.25	1816.25	1352.5	1042	982.5	1167.75	1787.5	1873	1566.25	1209.25	972.5	1118.25	1629.75	1586	1803	1843.75	1638.5	1395.25	1636.25	1209.5	1012.25	957.75	1291.5	1251.5	975	891.75	1252.5	1566	1537.75	906.25	895.75	915.75	1222.5	1590.75
	rat 7	1168.75	1286	1009.25	1474	1099.75	1660.25	1163.75	1739.25	1128	1414.25	1079.5	1754.5	1890	1336.5	1071.5	1463.75	1151.5	1445.75	1043.5	1109.25	1126	1218	1225.75	997.75	1318.5	1287.5	1009.25	1400	1038.75	1298.75	1063.25	1168	1165	1405	1171.25	1139	1154.25	1197	1045.5	1131.75	1236.25	1458.25	1046.75	1259.5	1268.25	1235	1191.25	1101
	rat 8	1439	1970.25	1042.25	1407.25	1208.75	1630.75	1521	1947	1627	1008	1137	1197	1523.75	1178.75	1289	1410	1171.5	1137	1355	1095.75	1120.5	1319.75	926	1403	1367	1087.75	1151.75	1143	1180.25	1131.25	1092.25	925.25	1295.25	1248	1271.5	1111.75	1110.5	1051.25	1004.25	1186.75	826.25	814	1135.5	1003.75	951.75	1096.25	815.75	1239.75
	rat 9	1288.75	1382	1233.75	1372.25	1310.75	1250.25	1166	1152	1283.25	1359	1260.25	1300.25	1358.25	1246.75	1241.25	1145	1151.75	1182.5	1149.25	1558.5	1115	1175.25	1495.5	977.75	1428.75	1257.75	1027.75	1194.5	1348.5	1264	1064.75	1051.25	1433.5	1009.75	1171.5	1224.5	1181.5	1393.75	1363.75	1154	1525.75	1415	1325.25	1104.25	1047	1215.25	972.5	1255.25
	AORTIC FLOW [ml/min]
		min 1	min 2	min 3	min 4	min 5	min 6	min 7	min 8	min 9	min 10	min 11	min 12	min 13	min 14	min 15	min 16	min 17	min 18	min 19	min 20	min 21	min 22	min 23	min 24	min 25	min 26	min 27	min 28	min 29	min 30	min 31	min 32	min 33	min 34	min 35	min 36	min 37	min 38	min 39	min 40	min 41	min 42	min 43	min 44	min 45	min 46	min 47	min 48
	rat 1	8.55	8.5	8.5	8.375	9.1	9.75	9.925	9.35	9.425	7.575	7.925	5.8	7.45	7.4	6.75	7.75	7.525	7.275	8.1	6.275	6.8	6.75	7.425	7.575	7.175	7.575	7.475	7.2	7.4	7.475	7.65	7.425	7.75	7.15	7.125	6.95	7.95	7.3	6.925	7.15	6.85	7.25	6.325	6.75	6.425	6.5	6.6	6.725
	rat 2	24.2	23.825	21	25.55	22.775	26.45	26.6	26.05	26	26.2	20.425	23.2	24.3	25.525	25.625	25.7	25.85	24.875	22.9	22.55	24.275	26.45	26.725	23.05	23.825	25.25	24.125	22.975	21.65	20.225	23.5	25.2	21.975	26.15	25.5	20.8	25.8	24.65	25.9	24.675	22.925	22.375	24.075	24.95	24.6	22.425	23.1	24.25
	rat 3	17.325	16.575	17.05	17.625	18.5	19.05	19.375	19.65	19.775	19.65	20.05	19.275	19.3	19.725	18.225	16.725	17.575	17.625	16.825	16.95	16.375	16.975	16.825	16.825	17.375	17.1	17.025	16.575	17.025	17	16.325	17.025	16.425	16.775	15.725	16.35	15.575	15.9	15.725	15.325	15.2	15.125	14.75	14.75	14.775	14.5	14.35	14.15
	rat 4	30.65	30.3	32.175	32.2	32.85	33.975	33.8	33.675	34.15	33.775	34.675	34.8	36.05	34.775	34.55	34.375	33.6	33.875	32.95	33.3	33.725	34.35	34.675	35.625	35.325	35	33.825	33.65	33.075	32.575	33.2	32.225	31.725	31.675	32.075	32	32.1	31.225	31.45	31.775	31.075	30.025	29.8	28.375	28.325	27.025	27.375	26.9
	rat 5	12.7	12.125	11.75	11.7	11.75	11.75	11.45	11.7	11.675	11.75	11.175	11.025	11.8	11.025	11.075	10.725	10.475	10.675	10.5	10.45	10.8	10.25	9.9	9.95	9.725	10.425	9.95	9.95	9.375	9.575	9.625	9.95	9.775	9.6	9.325	8.775	8.675	8.975	8.525	8.45	8.575	8.7	8.35	7.7	7.6	7.9	7.5	7.3
	rat 6	28.475	28.325	27.3	27.5	27.15	26.85	27	26.9	26.3	25.6	25.9	25.7	26.55	25.525	25.075	24.15	24.375	23.525	23.1	23.425	22.975	22.775	22.25	21.65	22.075	20.375	20.65	19.325	19.225	18.6	18.925	18.075	18	17.475	16.65	16.9	16.05	15.8	14.8	15.15	15.7	16.375	15.325	15.325	14.7	14.15	14.55	14
	rat 7	24.8	22.45	25.175	26.675	27.25	26.375	27.5	27.225	26.55	27.3	27.325	26.525	30	28.475	26.375	26.225	26.025	27.225	25.95	23.325	24.9	27.95	25.85	25.525	26.675	26.3	25.475	24.175	24.35	24.325	23.525	23.475	24.3	23.475	23.1	23.275	22.175	21.275	21.875	22.225	21.825	21.675	21.3	22.3	21.35	21.425	21.325	19.575
	rat 8	20.375	20.25	21.025	21.5	20.425	21.2	21.15	20.1	20.2	21.4	18.2	19.8	18.625	18.85	16.75	16.9	16.375	15.925	15.875	15.35	14.7	14.15	13.775	13.15	12.55	12.375	12.2	12.4	12.15	11.775	11.65	10.475	10.85	10.925	10.175	9.65	10.125	10.175	9.55	9.025	8.825	9	8.25	8.975	7.775	7.7	7.975	8.125
	rat 9	12.75	13.7	13.15	13.625	14.575	13.9	14.2	14.325	13.45	14.075	14.125	13.3	13.825	11.775	11.575	12.5	13.125	12.575	13.05	12.35	12	12.3	11.7	12.575	11.7	12.075	11.725	12.05	11.4	12.225	11.525	11.25	11.075	11.125	11.675	11.375	11.75	11.35	10.4	10.575	10.875	10.325	9.525	9.3	9.725	8.975	9.1	8.9
	CORONARY FLOW [ml/min]
		min 1	min 2	min 3	min 4	min 5	min 6	min 7	min 8	min 9	min 10	min 11	min 12	min 13	min 14	min 15	min 16	min 17	min 18	min 19	min 20	min 21	min 22	min 23	min 24	min 25	min 26	min 27	min 28	min 29	min 30	min 31	min 32	min 33	min 34	min 35	min 36	min 37	min 38	min 39	min 40	min 41	min 42	min 43	min 44	min 45	min 46	min 47	min 48
	rat 1	33.45	33.725	33.55	33.3	33.25	33.425	33.275	33.45	33.45	33.225	33.75	28.05	30.2	30.45	29.45	30.55	30.55	29.55	32.9	29.775	30.325	30.625	29.55	29.325	29.95	29.6	30.55	30.975	30.175	31.05	30.65	31.1	30.025	30.475	30.225	30.575	30.15	29.425	30.125	29.075	30.475	28.675	29.4	29.475	30.05	29.85	29.55	30.4
	rat 2	18.975	19.025	17.375	17.425	15.9	17.45	17.05	17.75	17.1	17.25	16.075	16.65	17.775	17.8	18.05	17.075	17.75	17.225	16.725	17.3	17.075	17.575	16.9	17.575	17.65	16.875	17.975	18.45	17.4	16.725	17.375	17.975	18.6	19.1	18.825	19.35	19.325	18.925	19.4	19.225	19.2	19.6	19.675	20.275	20.85	20.95	19.1	20.375
	rat 3	20.625	19.3	20.025	18.725	18.275	17.975	18.025	18.275	18.35	17.65	17.65	18.425	17.95	18.025	18.45	19.575	19.75	19	21.225	20.025	19.075	18.8	19.35	19.55	18.625	19.45	19.2	19.175	18.975	19.15	20.05	19.125	19.5	19.55	19.95	19.525	19.9	19.875	19.8	20.375	20.5	20.45	20.75	20.55	20.35	20.475	20.75	21.225
	rat 4	19.275	19.4	18.325	18.425	18.6	18.4	18.55	18.9	18.85	19.25	19.175	18.975	18.925	20.9	20.7	20.625	20.95	20.725	20.175	19.6	19.475	19.45	19.825	19.725	19.4	20.3	19.6	19.475	19.3	19.5	18.25	19.175	18.9	19.025	18.55	19.275	20.275	21.7	20.95	19.75	20.775	22.025	21.65	23.375	22.775	21.55	21	21.8
	rat 5	24.075	23.5	23.45	23.825	23.85	24.375	24.475	24.65	25.075	24.525	24.275	23.975	24.425	25.075	25.075	26.05	26.375	26.075	26.5	26.75	27.15	27	27.475	27.325	27.575	27.225	27.1	27.1	27.35	26.85	27.325	28.225	27.075	27.625	26.9	28.025	27.25	28.375	27.875	28.75	28.575	27.6	27.775	28.05	28.35	26.925	27.625	27.6
	rat 6	35.325	34.85	37.025	36.225	36.325	36.75	36.35	35.875	36.85	37.125	36.2	36.25	35.075	36.3	37.3	37.625	37.575	38.775	38.9	38.9	38.775	39.1	39.4	38.725	38.6	40.6	40.425	41.175	41.35	41.775	40.9	41.6	41.975	42.2	42.6	41.575	42.575	42.45	42.475	42.05	42.45	41.25	42.875	42.65	42.8	43	42.125	42.75
	rat 7	24.6	22.375	22.7	23	23.425	23.225	24.2	22.825	22.775	21.5	22.65	21.775	24.125	23.725	23.375	21.425	23.425	21.875	22.375	21.95	23.6	22.05	23.575	24.675	23.375	23.4	24.225	23.55	22.85	22.4	21.95	21.35	23.275	23.25	23.625	23.5	22.175	23.9	25.45	23.9	25.525	26.15	26.025	25.25	25.825	26.875	26.275	26.7
	rat 8	33.1	33.975	33.925	32.75	33.1	31.45	31.675	31.525	32	31.475	31.725	30.825	29.1	29.45	29.075	28.325	28.275	28.8	29.65	29.65	29	29.125	29.575	28.6	29.075	29.15	28.825	27.7	27.925	28.5	27.9	28.675	27.55	27.125	27.95	28.225	27.7	27.225	27.75	27.55	28.35	27.925	27.6	26.875	27.875	27.775	26.875	26.25
	rat 9	27.2	27.45	27.625	27.125	26.45	26.875	26.375	27.25	27.975	27.125	27.325	27.2	26.75	22.9	25.4	28.075	27.675	28.75	27.55	28.05	28.25	28.825	29.3	27.65	28.075	27.625	28.675	27.375	28.125	27.225	27.875	27.6	27.725	28.25	27.6	27.625	26.15	27.3	27.375	27.525	27.275	27.575	28.3	27.975	27.775	27.775	28.425	28.275
	MYOCARDIAL OXYGEN CONSUMPTION [ml/min/100g wwt]
		min 1	min 2	min 3	min 4	min 5	min 6	min 7	min 8	min 9	min 10	min 11	min 12	min 13	min 14	min 15	min 16	min 17	min 18	min 19	min 20	min 21	min 22	min 23	min 24	min 25	min 26	min 27	min 28	min 29	min 30	min 31	min 32	min 33	min 34	min 35	min 36	min 37	min 38	min 39	min 40	min 41	min 42	min 43	min 44	min 45	min 46	min 47	min 48
	rat 1	17.525	16.525	15.55	17.075	18.175	19.75	19.525	18.25	20.475	22.3	20.75	15.425	16.175	16.275	15.825	16.65	16.775	16.375	18.025	16.375	16.875	16.925	16.2	16.075	16.425	16.275	16.85	17.15	16.675	17.125	16.9	17.175	16.65	16.9	16.775	17	16.85	16.475	16.9	16.25	17.075	16.125	16.525	16.575	16.925	16.8	16.6	17.125
	rat 2	14.725	14.825	13.425	13.425	12.225	13.625	13.375	14.1	13.675	13.8	12.9	13.375	14.4	14.475	14.575	13.65	14.175	13.775	13.425	13.875	13.6	13.975	13.5	14.25	14.35	13.8	14.725	15.05	14.15	13.425	13.8	14.375	14.95	15.375	14.95	15.475	15.5	15.05	15.45	15.45	15.375	15.675	15.675	16.05	16.575	16.65	15.2	16.125
	rat 3	15.775	14.85	15.425	14.525	14.325	14.225	14.35	14.675	14.775	14.225	14.275	15	14.65	14.725	15.1	16.125	16.25	15.425	17.275	16.325	15.625	15.4	15.825	15.95	15.2	15.925	15.8	15.775	15.575	15.825	16.575	15.75	16.1	16.2	16.6	16.225	16.45	16.375	16.3	16.8	16.95	16.975	17.2	17.05	16.825	16.95	17.2	17.15
	rat 4	15.05	15.375	14.65	14.85	15.05	14.975	15.2	15.5	15.55	15.85	15.75	15.55	15.575	17.25	17.125	16.975	17.175	16.975	16.55	16.125	16.025	16.075	16.425	16.35	16.2	17	16.5	16.45	16.2	16.325	15.325	16.125	15.925	16	15.675	16.325	17.15	18.375	17.825	16.8	17.725	18.85	18.525	20.1	19.475	18.35	17.825	18.45
	rat 5	12.7	12.45	12.5	12.775	12.875	13.2	13.3	13.375	13.55	13.25	13.15	13	13.275	13.6	13.525	13.975	14.2	13.95	14.1	14.15	14.3	14.2	14.525	14.475	14.55	14.3	14.325	14.325	14.4	14.15	14.45	14.825	14.3	14.675	14.4	15	14.675	15.25	14.925	15.375	15.25	14.75	14.9	15.025	15.15	14.35	14.75	14.75
	rat 6	28.425	28.725	29.975	28.55	28.25	28.4	28.275	28.125	28.8	29.2	28.4	28.175	27.325	28.45	29.5	29.575	29.425	30.35	30.5	30.7	30.6	30.9	31.35	30.8	30.675	32.225	32.175	32.8	33	33.325	32.65	33.2	33.575	33.85	34.175	33.3	34.05	34	33.975	33.15	33.375	32.5	33.9	33.65	33.75	33.95	33.225	33.625
	rat 7	24.2	22.175	22.75	23.25	23.85	23.775	24.875	23.325	23.3	21.9	23.025	22.1	24.475	24.35	24.25	22.2	24.175	22.625	23.175	22.775	24.525	23.025	24.6	25.825	24.525	24.5	25.3	24.475	23.75	23.225	22.75	22.15	24.175	24.2	24.625	24.45	23.05	24.825	26.525	24.875	26.625	27.175	27.05	26.25	26.825	27.9	27.3	27.775
	rat 8	26.375	27.075	27.3	26.5	26.475	26.5	26.55	26.625	26.2	26.95	27.1	25.875	24.575	25.3	25.125	24.425	24.425	24.8	25.525	25.525	24.825	24.85	25.25	24.475	24.875	24.875	24.55	23.575	23.75	24.3	23.875	24.6	23.7	23.275	24	24.35	23.925	23.45	23.85	23.65	24.35	24.025	23.75	23.125	23.975	23.925	23.2	22.65
	rat 9	21.275	21.775	22	21.775	21.275	21.725	21.375	22.15	22.775	22.15	22.325	22.2	21.9	18.775	20.875	23.05	22.725	23.525	22.375	22.75	22.95	23.4	23.85	22.65	23	22.675	23.55	22.375	23.1	22.35	22.975	22.775	22.9	23.375	22.8	22.825	21.675	22.6	22.65	22.8	22.625	22.775	23.425	23.15	22.975	23	23.55	23.45
	PARTIAL PRESSURE OF CO2 IN PERFUSATE [mmHg]
		min 1	min 2	min 3	min 4	min 5	min 6	min 7	min 8	min 9	min 10	min 11	min 12	min 13	min 14	min 15	min 16	min 17	min 18	min 19	min 20	min 21	min 22	min 23	min 24	min 25	min 26	min 27	min 28	min 29	min 30	min 31	min 32	min 33	min 34	min 35	min 36	min 37	min 38	min 39	min 40	min 41	min 42	min 43	min 44	min 45	min 46	min 47	min 48
	rat 1	50.775	51.375	51.625	51.8	53.075	54.125	54.725	55.025	55.15	55.325	55.575	55.7	55.65	55.1	54.7	54.7	54.7	54.775	54.775	54.65	54.825	54.875	54.55	54.45	54.375	54.375	54.525	54.675	54.7	54.55	54.45	54.425	54.525	54.45	54.675	54.725	54.825	54.925	55	55	55	55.075	55.1	55.05	55.15	55.2	55.2	55.25
	rat 2	48.225	47.85	47.175	46.9	46.525	46.4	46.375	46.5	46.775	46.8	46.95	46.975	47.25	47.4	47.275	47	46.9	46.9	46.95	46.9	46.75	46.2	46.775	47.05	47.275	47.425	47.6	47.5	47.45	47.25	46.875	46.875	46.375	47.1	46.95	47.025	47.15	47.05	47.1	47.25	47.3	47.275	47.075	46.95	46.95	47.1	47.15	47
	rat 3	45.575	45.7	45.775	45.725	45.725	45.85	45.85	46.1	46.15	46.275	46.375	46.55	46.575	46.5	46.525	46.6	46.725	46.975	46.7	46.45	46.375	46.275	46.2	46.2	46.1	46.15	45.65	46.225	46.2	46.275	46.3	46.2	46.2	46.25	46.4	46.4	45.75	46.3	46.225	46.2	46.2	46.1	46.125	46.175	46.1	46.1	46.075	46.1
	rat 4	48.9	49.175	49.325	49.5	49.6	49.75	49.825	49.875	49.975	50	49.975	49.9	49.9	49.925	49.975	49.975	49.875	49.85	49.825	49.825	49.825	49.9	50	50.05	50.1	50.225	50.45	50.575	50.425	50.325	50.225	50.275	50.3	50.3	50.325	50.4	50.425	50.375	50.5	50.675	50.45	50.15	49.975	49.95	49.925	49.75	49.675	49.45
	rat 5	47.35	47.625	47.6	47.625	47.7	47.8	47.85	47.825	47.75	47.7	47.7	47.7	47.75	47.7	47.825	47.675	47.675	47.625	47.45	47.325	47.35	47.3	47.325	47.4	47.475	47.45	47.45	47.5	47.5	47.525	47.5	47.475	47.5	47.625	47.725	47.8	47.9	47.9	47.9	47.775	47.725	47.7	47.7	47.7	47.775	47.7	47.7	47.7
	rat 6	53.825	53.7	53.6	53.3	53.125	52.975	52.975	52.975	52.9	52.875	52.85	52.75	52.7	53.25	52.775	52.825	52.8	52.8	52.8	52.825	52.9	52.95	53.075	53.1	54.35	53.05	53	53	53.05	53.1	53.1	53.1	53.125	53.15	53.15	53.15	53.075	53.025	53	53	52.925	52.9	52.9	52.925	53.025	53.05	52.975	52.825
	rat 7	49.925	49.8	49.85	50.025	50.175	50.225	50.225	50.15	49.95	49.75	49.725	49.15	49.8	49.875	50.125	50.275	50.3	50.3	50.3	50.3	50.375	50.6	50.7	50.675	50.8	50.8	50.8	50.775	50.7	50.7	50.625	50.7	50.7	51.4	50.9	51	51	51	51.25	51.4	51.45	51.3	51.275	51.275	51.2	51.275	51.3	51.275
	rat 8	51.725	51.725	51.9	52.05	52.175	52.275	52.45	52.55	52.6	52.65	52.775	52.975	53.2	53.3	53.25	53.025	52.975	52.925	52.85	52.775	52.65	52.5	52.4	52.4	52.375	52.3	52.225	52.15	52.05	52.075	52.1	52.125	52.2	52.25	52.3	52.4	52.4	52.4	52.4	52.4	52.4	52.5	52.5	52.425	52.675	52.5	52.5	52.5
	rat 9	48.625	48.925	49	49.025	49	49	48.975	49	49	49.1	49.175	49.175	49.225	49.35	49.375	49.7	50.25	50.4	49.75	49.5	49.5	49.45	49.475	49.775	49.625	49.6	49.6	49.575	49.6	49.6	49.6	49.6	49.6	49.6	49.75	49.7	49.725	49.875	49.9	49.925	49.9	49.9	49.925	50.05	50.1	50.075	50.175	50.2
	PARTIAL PRESSURE OF O2 IN PERFUSATE [mmHg]
		min 1	min 2	min 3	min 4	min 5	min 6	min 7	min 8	min 9	min 10	min 11	min 12	min 13	min 14	min 15	min 16	min 17	min 18	min 19	min 20	min 21	min 22	min 23	min 24	min 25	min 26	min 27	min 28	min 29	min 30	min 31	min 32	min 33	min 34	min 35	min 36	min 37	min 38	min 39	min 40	min 41	min 42	min 43	min 44	min 45	min 46	min 47	min 48
	rat 1	35.75	32.25	29	28	29.75	28.25	28	27.75	28	25	25	36	47.75	49	45.75	40.25	36	31.5	37	34.75	29	32.5	37.25	36.75	36.25	35.5	33.5	31.25	32.75	34.25	34.75	32.75	31.5	31	30.25	29.25	27	25.5	25.25	26.5	25.75	24.25	24	23.5	22.75	24	24.5	22.5
	rat 2	59.5	57.5	60	62.5	63.75	56	54.75	48.5	44.5	44	43.25	41.5	38.5	35.75	39.5	45.25	45.75	44.25	43	43.25	46.5	47	44.25	37.75	36	34	32.75	34.5	36.25	42.25	47.75	45	42	42	47.75	44.25	43.75	47.75	47.25	42.75	44	44.5	47.25	49.75	48.5	47.75	48	50.5
	rat 3	73.25	70	69	67	61.25	58.25	54.25	50.5	49.5	49.75	47	44.5	43.25	43	42.25	39	39.5	45	44.75	43.75	42.25	41.5	43	44.5	43.5	42	40.5	40.5	40.5	37.25	38	39.75	38.25	36.5	34	34.75	37.5	39.5	40.5	38.25	37	36	36	36	37	37.25	37	36.5
	rat 4	74.25	66.75	63.25	59.5	57	55	52	51.25	49	50	51	51.75	50.5	49.5	47.25	50	52	52	51.75	50.25	50	49	47.5	46.25	43.25	42	39.25	38.75	41	42	40.75	39	39.25	39.25	37.75	36.25	37	37	34.75	34	33.5	32	31.5	30.25	32	34.5	35.75	37.5
	rat 5	74.5	71.75	68.5	66	63.25	61.75	60	60.5	63	63.5	61.5	61	61	60.75	64.25	65.75	64.5	68	69.75	73	74.75	76	73.25	72.5	73.5	75.5	74	73	74	74.5	74	75.5	74.5	70.25	67.75	67	64.5	65.5	68	67.75	68.25	68	66.25	66.5	68.25	69.25	69	69
	rat 6	68.5	66.25	74.5	86	91.5	93.75	91.25	88.25	89.75	87	87.5	91.75	90.5	88.25	84.25	87.25	88.5	88.75	88	85.5	85	84.5	82	82	82.25	82.75	81.75	81	80.25	80.75	80.5	80.5	79.75	78.5	78.75	79	79.5	79	79.75	85.5	87	86.25	84.25	85.25	85.75	85	85.75	86.75
	rat 7	60	56.5	52	47.25	44.5	41.25	40	41.75	42.25	44	44.75	45.75	45.25	40.25	35	36	37.5	36.5	35.5	35.25	34.25	32.25	32	31	30	31.25	32.25	33.5	34.25	35	35.5	35	34.5	33.75	32.25	34	34.25	34.5	33	33	32.75	34.5	34	34.5	35	34.75	34.75	34.25
	rat 8	69.25	69	64.25	62	56.5	53.25	47.75	46.5	45.5	45.75	47	44.75	41	32.25	29.5	30.75	30	31.75	31.5	31.75	34.5	36.25	35.5	35	35	36.5	37	37	37.75	36.75	34.75	33	32	33	32.25	30.75	30	31	32.5	33	32.5	32	32	31.75	32	31.5	31	31
	rat 9	51.75	44.75	43.25	39.25	38	36	34.25	33	32.25	30.75	30.5	30.5	29	28	28	28.5	28	30.25	33.75	34	33.5	34	32.5	29	29	28.75	28	30.25	28.25	28.5	26	25.5	25.5	24.75	24.75	25	23.5	23.5	24	23.5	23.25	24.75	24	24	24	24	23.75	22.75
	pH
		min 1	min 2	min 3	min 4	min 5	min 6	min 7	min 8	min 9	min 10	min 11	min 12	min 13	min 14	min 15	min 16	min 17	min 18	min 19	min 20	min 21	min 22	min 23	min 24	min 25	min 26	min 27	min 28	min 29	min 30	min 31	min 32	min 33	min 34	min 35	min 36	min 37	min 38	min 39	min 40	min 41	min 42	min 43	min 44	min 45	min 46	min 47	min 48
	rat 1	7.22	7.22	7.2175	7.21	7.1975	7.19	7.19	7.19	7.19	7.1825	7.1825	7.1875	7.1875	7.18	7.1925	7.19	7.19	7.19	7.19	7.19	7.1925	7.1975	7.1925	7.19	7.19	7.19	7.19	7.1875	7.19	7.19	7.19	7.19	7.19	7.19	7.19	7.19	7.1875	7.19	7.19	7.19	7.19	7.1875	7.185	7.2025	7.185	7.19	7.19	7.19
	rat 2	7.31	7.31	7.32	7.3275	7.33	7.33	7.33	7.33	7.33	7.33	7.3275	7.32	7.32	7.32	7.32	7.3275	7.33	7.325	7.3275	7.3275	7.33	7.33	7.33	7.325	7.3225	7.32	7.32	7.32	7.32	7.32	7.33	7.33	7.3275	7.3225	7.33	7.3275	7.325	7.325	7.33	7.3225	7.3275	7.3225	7.33	7.33	7.33	7.33	7.33	7.33
	rat 3	7.3425	7.3425	7.345	7.3475	7.345	7.3475	7.34	7.3375	7.34	7.34	7.34	7.34	7.3375	7.34	7.34	7.34	7.3375	7.3375	7.3325	7.34	7.34	7.34	7.34	7.3425	7.34	7.3475	7.34	7.3425	7.345	7.34	7.34	7.35	7.35	7.35	7.345	7.3475	7.345	7.345	7.3475	7.3475	7.35	7.35	7.35	7.35	7.3475	7.3475	7.35	7.345
	rat 4	7.31	7.31	7.31	7.31	7.31	7.31	7.3075	7.3025	7.3075	7.31	7.3075	7.31	7.31	7.305	7.3	7.305	7.3075	7.31	7.3075	7.3025	7.3075	7.31	7.3025	7.3025	7.3	7.3	7.3	7.3	7.3	7.3	7.3	7.3	7.3	7.3	7.3	7.3	7.3	7.3	7.3	7.3	7.3025	7.3075	7.31	7.3075	7.31	7.3075	7.31	7.3075
	rat 5	7.33	7.33	7.325	7.33	7.3275	7.32	7.32	7.32	7.32	7.32	7.32	7.32	7.32	7.32	7.32	7.32	7.32	7.3225	7.32	7.325	7.3225	7.33	7.325	7.33	7.32	7.3225	7.32	7.3225	7.32	7.3225	7.32	7.32	7.3275	7.32	7.32	7.32	7.32	7.32	7.33	7.3275	7.3225	7.32	7.32	7.32	7.3275	7.32	7.32	7.32
	rat 6	7.27	7.28	7.275	7.28	7.28	7.28	7.28	7.28	7.28	7.2825	7.2825	7.28	7.28	7.28	7.28	7.2825	7.29	7.285	7.28	7.28	7.28	7.28	7.28	7.28	7.2825	7.29	7.29	7.285	7.28	7.28	7.285	7.285	7.2875	7.2875	7.28	7.2875	7.2875	7.28	7.28	7.29	7.29	7.29	7.29	7.2825	7.2875	7.2875	7.29	7.29
	rat 7	7.2875	7.3	7.3	7.2975	7.29	7.29	7.2875	7.29	7.29	7.29	7.2925	7.29	7.2875	7.28	7.285	7.2825	7.28	7.28	7.28	7.28	7.28	7.29	7.285	7.285	7.275	7.2725	7.27	7.2775	7.27	7.27	7.27	7.27	7.27	7.285	7.26	7.2625	7.2625	7.2675	7.2625	7.26	7.26	7.26	7.26	7.26	7.26	7.2625	7.26	7.26
	rat 8	7.3	7.31	7.31	7.31	7.31	7.31	7.3075	7.31	7.31	7.3125	7.3	7.31	7.3	7.3	7.3075	7.3075	7.3075	7.31	7.31	7.31	7.31	7.31	7.31	7.3125	7.3125	7.31	7.3125	7.3125	7.3175	7.3175	7.3175	7.31	7.3175	7.32	7.3175	7.3125	7.3125	7.315	7.31	7.3175	7.3125	7.3125	7.3175	7.3175	7.32	7.315	7.315	7.3175
	rat 9	7.35	7.35	7.3475	7.3475	7.35	7.3525	7.35	7.35	7.35	7.3425	7.345	7.35	7.35	7.35	7.3475	7.335	7.33	7.335	7.34	7.34	7.34	7.34	7.34	7.34	7.34	7.34	7.3325	7.34	7.34	7.34	7.34	7.34	7.3375	7.3375	7.33	7.3325	7.33	7.33	7.33	7.33	7.33	7.3325	7.33	7.33	7.33	7.3275	7.33	7.3275
[truncated: 12 more columns]
